# Supplementary material for: Quantitative evaluation and reversion analysis of the attractor landscapes of an intracellular regulatory network for colorectal cancer
Source: BMC Syst Biol. 2017 Apr 5;11:45. doi: 10.1186/s12918-017-0424-2 (PMC5382366; doi:10.1186/s12918-017-0424-2)
Supplement: Supplementary file 1 — The colorectal cancer regulatory network comprising 34 nodes and 135 links. (XLSX 42 kb) [file 12918_2017_424_MOESM1_ESM.xlsx]

## Sheet: Nodes
The 34 nodes comprising the colon cancer regulatory network.
Node index	Name	Official symbol (HGNC)	Entrez ID	Uniprot ID
1	KRAS	KRAS	3845	P01116
2	c-Myc	MYC	4609	P01106
3	APC	DP2, DP2.5, DP3, PPP1R46	324	P25054
4	p53	TP53	7157	P04637
5	EGF	EGFR, ERBB, ERBB1, HER1, NISBD2	1956	P00533
6	Wnt	WNT1, FZD1	7471, 8321	P04628, Q9UP38
7	DNAdamage	N/A	N/A	N/A
8	ATM	TEL1, TELO1	472	Q13315
9	ARF	CDKN2A, CDKN2, MLM	1029	P42771
10	RAF	ARAF, BRAF, RAF1	369, 673	P10398, P15056
11	MEK	MAP2K1, MAP2K2	5604, 5605	A4QPA9, P36507
12	PAK	PAK1	5058	Q13153
13	PP2A	PPP2CA	5515	P67775
14	ERK	MAPK1, PRKM2, PRKM1	5595, 5594	P27361, P28482
15	BRCA1	BRCA1, BRCAI, BRCC1, BROVCA1	672	P38398
16	Akt	Akt1, Akt2, Akt3	207, 208	P31749, P31751
17	β-catenin	CTNNB1	1499	P35222
18	Rb	RB1, OSRC, PPP1R130	5295	P06400
19	MDM2	MDM2	4193	Q00987
20	Bcl-2	BCL2	596	P10415
21	E2F1	RBBP3, RBP3	1869	Q01094
22	BAX	BAX	581	Q07812
23	IκB	NFKBIA, IKBA, MAD-3, NFKBI	4792	P25963
24	NF-κB	RELA, RELB, REL, NFKB1, NFKB2	5970, 5971, 5966, 4790, 4791	Q2TAM5, Q01201, Q04864, P19838, Q00653
25	PTEN	PTEN	5728	P60484
26	GSK3β	GSK3A, GSK3B	2931, 2932	P49840, P49841
27	Snail	SNAI1, SNA, SNAH, SNAIL, SNAIL1	6615	O95863
28	SLUG	SNAI2	6591	O43623
29	MMP	MMP2, MMP7, MMP9	4313, 4316, 4318	P08253, P09237, P14780
30	E-cadherin	CDH1, Arc-1, CD324, CDHE, ECAD, LCAM	999	P12830
31	CyclinE	CCNE1, CCNE	898	P24864
32	CyclinD	CCND1, BCL1, D11S287E, PRAD1	595	P24385
33	p21	CDKN1A, CAP20, CDKN1, CIP1, WAF1, p21CIP1	1026	P38936
34	Caspase-3	CASP3	836	P42574

## Sheet: Links
The 135 links comprising the colon cancer regulatory network.
Link index	Source node	Interaction type	Target node	References (PMID)	Action mechanism
1	EGF	activation	KRAS	23202889	Activity
2	ERK	inhibition	KRAS	21531565, 25320010	Activity
3	APC	inhibition	c-Myc	9727977, 17377531, 18593890	Transcription
4	p53	inhibition	c-Myc	10541552, 16915296, 24212651	Transcription
5	BRCA1	inhibition	c-Myc	16369438	Transcription
6	β-catenin	activation	c-Myc	24550888	Transcription
7	ERK	activation	c-Myc	15863380	Transcription
8	MEK	activation	c-Myc	19118495	Stability
9	Akt	activation	c-Myc	19118495, 18451027	Stability
10	ARF	inhibition	c-Myc	16915296	Activity
11	p53	inhibition	APC	19216791	Transcription
12	PTEN	activation	APC	23922675	Activity
13	GSK3β	activation	APC	22649777	Activity
14	Wnt	inhibition	APC	21483657, 17634527	Activity
15	APC	inhibition	p53	10716720, 16880778	Transcription
16	BRCA1	activation	p53	16369438	Transcription
17	MDM2	inhibition	p53	10541552, 16915296, 22963678, 23303139	Stability
18	ATM	activation	p53	15549092, 16915296, 24212651	Activity
19	p53	inhibition	Wnt	23922675	Transcription
20	DNAdamage	activation	ATM	18323444, 23852374	Transcription
21	p53	inhibition	ATM	11459832	Transcription
22	E2F1	activation	ATM	11459832, 12527885	Activity
23	DNAdamage	activation	ARF	18323444, 23852374	Transcription
24	p53	inhibition	ARF	10541552, 16915296	Transcription
25	Rb	inhibition	ARF	16921403	Transcription
26	E2F1	activation	ARF	16921403, 18805009	Transcription
27	β-catenin	activation	ARF	11532955	Transcription
28	KRAS	activation	ARF	15549092	Activity
29	c-Myc	activation	ARF	10541552, 12695333, 16915296	Activity
30	KRAS	activation	RAF	15863380, 18813292, 24550888	Activity
31	PAK	activation	RAF	11733498	Activity
32	ERK	inhibition	RAF	17496922, 21531565, 22443084	Activity
33	Akt	inhibition	RAF	10576742, 21531565	Activity
34	ERK	inhibition	MEK	21531565	Stability
35	EGF	activation	MEK	19118495, 22281684	Activity
36	RAF	activation	MEK	15863380, 18813292, 24550888	Activity
37	PAK	activation	MEK	23202889	Activity
38	PP2A	inhibition	MEK	11904383, 19465001, 22213051	Activity
39	KRAS	activation	PAK	23202889	Activity
40	Akt	inhibition	PAK	15161701, 20595063, 23233484	Activity
41	EGF	inhibition	PP2A	22581840	Activity
42	PP2A	inhibition	ERK	15247276	Stability
43	IκB	inhibition	ERK	21772278	Stability
44	MEK	activation	ERK	15863380, 17496922, 18813292	Activity
45	E2F1	activation	BRCA1	21312234	Transcription
46	SLUG	inhibition	BRCA1	23011797	Transcription
47	Snail	inhibition	BRCA1	23011797	Transcription
48	ATM	activation	BRCA1	16369438	Activity
49	KRAS	activation	Akt	15549092, 23202889	Activity
50	PP2A	inhibition	Akt	10322434, 11701324, 22581840	Activity
51	PTEN	inhibition	Akt	24550888	Activity
52	p53	inhibition	β-catenin	11389840	Stability
53	APC	inhibition	β-catenin	22649777	Stability
54	GSK3β	inhibition	β-catenin	22649777	Stability
55	IκB	activation	β-catenin	16616828, 21772278	Stability
56	Wnt	inhibition	β-catenin	22682247	Activity
57	Akt	activation	β-catenin	22649777	Activity
58	MDM2	inhibition	Rb	12613199	Stability
59	Caspase-3	inhibition	Rb	9092486	Stability
60	p21	activation	Rb	21592610	Activity
61	ATM	activation	Rb	18805009	Activity
62	CyclinE	inhibition	Rb	16921403, 18805009	Activity
63	CyclinD	inhibition	Rb	9020586, 15363676, 16873462	Activity
64	p53	activation	MDM2	10541552, 16915296, 23303139	Transcription
65	NF-κB	activation	MDM2	21772278, 24709875	Transcription
66	Rb	inhibition	MDM2	12613199	Stability
67	ATM	inhibition	MDM2	15838523	Activity
68	ARF	inhibition	MDM2	10541552, 15549092, 16915296	Activity
69	CyclinE	inhibition	MDM2	15838523	Activity
70	Akt	activation	MDM2	22510990, 22963678	Activity
71	p53	inhibition	Bcl-2	10888847	Transcription
72	E2F1	inhibition	Bcl-2	18805009	Transcription
73	c-Myc	inhibition	Bcl-2	22190866	Transcription
74	NF-κB	activation	Bcl-2	23922675	Transcription
75	Akt	activation	Bcl-2	7784065	Stability
76	Caspase-3	inhibition	Bcl-2	10409669	Stability
77	ARF	inhibition	E2F1	18805009	Stability
78	Rb	inhibition	E2F1	9529602, 16873462, 19550425	Stability
79	ATM	activation	E2F1	15140942	Activity
80	MDM2	activation	E2F1	16170383	Activity
81	Akt	inhibition	E2F1	18805009	Activity
82	Bcl-2	inhibition	BAX	10888847, 14663481	Stability
83	p53	activation	BAX	15549092, 15888490, 19550425	Activity
84	NF-κB	activation	IκB	12360211	Transcription
85	PTEN	activation	IκB	24709875	Activity
86	Akt	activation	IκB	19339977, 21772278	Activity
87	p53	inhibition	IκB	21772278	Activity
88	CyclinD	activation	NF-κB	22190866	Transcription
89	Snail	activation	NF-κB	23922675	Transcription
90	PTEN	inhibition	NF-κB	17699782, 25873394	Transcription
91	c-Myc	inhibition	NF-κB	17473215, 22190866	Transcription
92	E2F1	inhibition	NF-κB	18805009	Transcription
93	IκB	inhibition	NF-κB	17072321, 19422837	Activity
94	Akt	activation	NF-κB	19855844	Activity
95	β-catenin	inhibition	NF-κB	12398896	Activity
96	GSK3β	inhibition	NF-κB	24550888	Activity
97	p53	inhibition	PTEN	12217521, 26446703	Transcription
98	Snail	inhibition	PTEN	24550888	Activity
99	GSK3β	inhibition	PTEN	17444818	Activity
100	Akt	inhibition	GSK3β	19629070, 19884009, 21297666, 21531565	Activity
101	ERK	inhibition	GSK3β	21531565	Activity
102	Wnt	inhibition	GSK3β	17634527	Activity
103	NF-κB	activation	Snail	22020294, 24550888	Transcription
104	ERK	activation	Snail	24550888	Transcription
105	p53	inhibition	Snail	19107228, 19544473, 21391911	Stability
106	ATM	activation	Snail	24667671	Activity
107	β-catenin	activation	SLUG	14623871	Transcription
108	p53	inhibition	SLUG	19448627	Stability
109	MDM2	inhibition	SLUG	19448627, 23922675	Stability
110	GSK3β	inhibition	SLUG	23011797	Stability
111	ERK	activation	SLUG	14623871	Activity
112	ERK	activation	MMP	15184373, 22419013	Transcription
113	NF-κB	activation	MMP	11112697	Transcription
114	β-catenin	activation	MMP	15006646	Transcription
115	E-cadherin	inhibition	MMP	16425303, 17224907, 19909744	Activity
116	SLUG	inhibition	E-cadherin	12508111	Transcription
117	Snail	inhibition	E-cadherin	10655587	Transcription
118	MMP	inhibition	E-cadherin	11217438, 17224907, 21923160	Stability
119	PAK	activation	E-cadherin	20405038	Stability
120	E2F1	activation	CyclinE	9529602, 16873462	Transcription
121	p21	inhibition	CyclinE	16921403	Activity
122	Rb	inhibition	CyclinE	9529602, 16873462	Activity
123	c-Myc	inhibition	CyclinD	10819505, 17473215, 19118495	Transcription
124	ERK	activation	CyclinD	9337851, 19118495	Transcription
125	β-catenin	activation	CyclinD	10201372	Transcription
126	NF-κB	activation	CyclinD	10409765, 17473215, 22190866	Transcription
127	p21	inhibition	CyclinD	2904726, 16921403	Activity
128	p53	activation	p21	15549092, 24212651	Activity
129	c-Myc	inhibition	p21	15549092	Activity
130	Akt	inhibition	p21	12851486, 19118495	Activity
131	E2F1	activation	Caspase-3	23754252	Transcription
132	BAX	activation	Caspase-3	19733681	Stability
133	Bcl-2	inhibition	Caspase-3	19733681	Stability
134	p21	inhibition	Caspase-3	23754252, 25401123	Activity
135	Akt	inhibition	Caspase-3	19733681	Activity
