# Supplementary material for: Quantitative evaluation and reversion analysis of the attractor landscapes of an intracellular regulatory network for colorectal cancer
Source: BMC Syst Biol. 2017 Apr 5;11:45. doi: 10.1186/s12918-017-0424-2 (PMC5382366; doi:10.1186/s12918-017-0424-2)
Supplement: Supplementary file 3 — The Boolean logic operator equations and the conversion of logic operator into weighted sum logic. (XLSX 34 kb) [file 12918_2017_424_MOESM3_ESM.xlsx]

## Sheet: Boolean operator update
Boolean operator update equations of the colon cancer regulatory network.
Node index	Target node	Inputs (interaction links)	Boolean operator update equations	References (PMID)
1	KRAS	EGF, ERK	EGF & ~ERK	21531565, 23202889, 25320010
2	c-Myc	APC, p53, BRCA1, β-catenin, ERK, MEK, Akt, ARF	(((~APC & ~p53 & ~BRCA1) & (β-catenin | ERK)) | (MEK | Akt)) & ~ARF	9727977, 10541552, 15863380, 16369438, 16915296, 17377531, 18451027, 18593890, 19118495, 24212651, 24550888
3	APC	p53, PTEN, GSK3β, Wnt	~p53 & ((PTEN | GSK3β) & ~Wnt)	17634527, 19216791, 21483657, 22649777, 23922675
4	p53	APC, BRCA1, MDM2, ATM	((~APC & BRCA1) | ~MDM2 ) & ATM	10541552, 10716720, 15549092, 16369438, 16880778, 16915296, 22963678, 23303139, 24212651
5	EGF	N/A	input	N/A
6	Wnt	p53	input, ~p53	23922675
7	DNAdamage	N/A	input	N/A
8	ATM	DNAdamage, p53, E2F1	DNAdamage | (~p53 & E2F1)	11459832, 12527885, 18323444, 23852374
9	ARF	DNAdamage, p53, Rb, E2F1, β-catenin, KRAS, c-Myc	DNAdamage | (((~p53 & ~Rb) & (E2F1 | β-catenin)) & (KRAS | c-Myc))	10541552, 11532955, 12695333, 15549092, 16915296, 16921403, 18323444, 18805009, 23852374
10	RAF	KRAS, PAK, ERK, Akt	(KRAS | PAK) & (~ERK & ~Akt)	10576742, 11733498, 15863380, 17496922, 18813292, 21531565, 22443084, 24550888
11	MEK	ERK, EGF, RAF, PAK, PP2A	~ERK & ((EGF | RAF | PAK) & ~PP2A)	11904383, 15863380, 18813292, 19118495, 19465001, 21531565, 22213051, 22281684, 23202889, 24550888
12	PAK	KRAS, Akt	KRAS & ~Akt	15161701, 20595063, 23202889, 23233484
13	PP2A	EGF	~EGF	22581840
14	ERK	PP2A, IκB, MEK	(~PP2A & ~IκB) & MEK	15247276, 15863380, 17496922, 18813292, 21772278
15	BRCA1	E2F1, SLUG, Snail, ATM	(E2F1 & (~SLUG & ~Snail)) & ATM	16369438, 21312234, 23011797
16	Akt	KRAS, PP2A, PTEN	KRAS & (~PP2A & ~PTEN)	10322434, 11701324, 15549092, 22581840, 23202889, 24550888
17	β-catenin	p53, APC, GSK3β, IκB, Wnt, Akt	(~p53 & ((~APC | ~GSK3β) | IκB)) & (~Wnt & Akt)	11389840, 16616828, 21772278, 22649777, 22682247
18	Rb	MDM2, Caspase-3, p21, CyclinE, CyclinD, ATM	(~MDM2 & ~Caspase-3) & ((p21 | ATM) & (~CyclinE & ~CyclinD))	9020586, 9092486, 12613199, 15363676, 16873462, 16921403, 18805009, 21592610
19	MDM2	p53, NF-κB, Rb, ATM, ARF, CyclinE, Akt	((p53 | NF-κB) & ~Rb) & ((~ATM & ~ARF) | ~CyclinE & Akt)	10541552, 12613199, 15838523, 16915296, 21772278, 22510990, 22963678, 23303139, 24709875
20	Bcl-2	p53, E2F1, c-Myc, NF-κB, Akt, Caspase-3	((~p53 & (~E2F1 | ~c-Myc)) | NF-κB) | (Akt & ~Caspase-3)	7784065, 10409669, 10888847, 18805009, 22190866, 23922675
21	E2F1	ARF, Rb, ATM, MDM2, Akt	(~ARF & ~Rb) & ((ATM | MDM2) & ~Akt)	9529602, 15140942, 16170383, 16873462, 18805009, 19550425
22	BAX	Bcl-2, p53	~Bcl-2 & p53	10888847, 14663481, 15549092, 15888490, 19550425
23	IκB	NF-κB, PTEN, Akt, p53	NF-κB & ((PTEN | Akt) & ~p53)	12360211, 19339977, 21772278, 24709875
24	NF-κB	CyclinD, Snail, PTEN, c-Myc, E2F1, IκB, Akt, β-catenin, GSK3β	((CyclinD | Snail) & (~PTEN & ~c-Myc & ~E2F1)) & ((~IκB | Akt) & (~β-catenin & ~GSK3β))	12398896, 17072321, 17473215, 17699782, 18805009, 19422837, 19855844, 22190866, 23922675, 24550888, 25873394
25	PTEN	p53, Snail, GSK3β	p53 & (~Snail & ~GSK3β)	12217521, 17444818, 24550888, 26446703
26	GSK3β	Akt, ERK, Wnt	(~Akt & ~ERK) | ~Wnt	17634527, 19629070, 19884009, 21297666, 21531565
27	Snail	NF-κB, ERK, p53, ATM	((NF-κB | ERK) | ~p53) & ATM	19107228, 19544473, 21391911, 22020294, 24550888, 24667671
28	SLUG	β-catenin, p53, MDM2, GSK3β, ERK	(β-catenin | (~p53 & ~MDM2 & ~GSK3β)) & ERK	14623871, 19448627, 23011797, 23922675
29	MMP	ERK, NF-κB, β-catenin	((ERK & NF-κB) | β-catenin) & ~E-cadherin	11112697, 15006646, 15184373, 16425303, 17224907, 19909744, 22419013
30	E-cadherin	SLUG, Snail, MMP, PAK	(~Snail & ~SLUG) | (~MMP & PAK)	10655587, 12508111, 11217438, 17224907, 20405038, 21923160
31	CyclinE	E2F1, p21, Rb	E2F1 & (~p21 & ~Rb)	9529602, 16873462, 16921403
32	CyclinD	c-Myc, ERK, β-catenin, NF-κB, p21	(~c-Myc & (ERK | β-catenin | NF-κB)) & ~p21	2904726, 9337851, 10201372, 10409765, 10819505, 16921403, 17473215, 19118495, 22190866
33	p21	p53, c-Myc, Akt	p53 & (~c-Myc & ~Akt)	12851486, 15549092, 19118495, 24212651
34	Caspase-3	E2F1, BAX, Bcl-2, p21, Akt	(E2F1 | (BAX & ~Bcl-2)) & (~p21 & ~Akt)	19733681, 23754252, 25401123

## Sheet: Logic conversion
Converting from Boolean operator update equations to weighted sum update logics.
Node index	Target node	Boolean operator update equations	Pre-definded basal levels	Weighted sum weights (In the order named in Logic)										Number of matched truth table	Number of Full truth table	Matched ratio (%)
1	KRAS	EGF & ~ERK	0	1	-2									4	4	100
2	c-Myc	(((~APC & ~p53 & ~BRCA1) & (β-catenin | ERK)) | (MEK | Akt)) & ~ARF	0	-2	-2	-3	1	1	2	3	-8			248	256	96.875
3	APC	~p53 & ((PTEN | GSK3β) & ~Wnt)	0	-1	1	1	-2							16	16	100
4	p53	((~APC & BRCA1) | ~MDM2 ) & ATM	0	-2	1	-2	1	1						28	32	87.5
5	EGF	input	0	x										1	1	100
6	Wnt	input, ~p53	0	-1										2	2	100
7	DNAdamage	input	0	x										1	1	100
8	ATM	DNAdamage | (~p53 & E2F1)	-1	2	-1	1								8	8	100
9	ARF	DNAdamage | (((~p53 & ~Rb) & (E2F1 | β-catenin)) & (KRAS | c-Myc))	-1	9	-4	-4	1	1	1	1				124	128	96.875
10	RAF	(KRAS | PAK) & (~ERK & ~Akt)	0	1	1	-1	-1							16	16	100
11	MEK	~ERK & ((EGF | RAF | PAK) & ~PP2A)	0	-3	1	1	1	-3						32	32	100
12	PAK	KRAS & ~Akt	0	1	-1									4	4	100
13	PP2A	~EGF	1	-1										2	2	100
14	ERK	(~PP2A & ~IκB) & MEK	0	-1	-1	1								8	8	100
15	BRCA1	(E2F1 & (~SLUG & ~Snail)) & ATM	0	1	-2	-2	1							14	16	87.5
16	Akt	KRAS & (~PP2A & ~PTEN)	0	1	-1	-1								8	8	100
17	β-catenin	(~p53 & ((~APC | ~GSK3β) | IκB)) & (~Wnt & Akt)	0	-2	-1	-1	1	-2	1					63	64	98.4375
18	Rb	(~MDM2 & ~Caspase-3) & ((p21 | ATM) & (~CyclinE & ~CyclinD))	0	-2	-2	1	1	-2	-2					64	64	100
19	MDM2	((p53 | NF-κB) & ~Rb) & ((~ATM & ~ARF) | ~CyclinE & Akt)	0	2	1	-5	-2	-1	-2	2				122	128	95.3125
20	Bcl-2	((~p53 & (~E2F1 | ~c-Myc)) | NF-κB) | (Akt & ~Caspase-3)	0	-1	-1	-1	5	3	-2					59	64	92.1875
21	E2F1	(~ARF & ~Rb) & ((ATM | MDM2) & ~Akt)	0	-2	-2	1	1	-2						32	32	100
22	BAX	~Bcl-2 & p53	0	-2	1									3	4	75
23	IκB	NF-κB & ((PTEN | Akt) & ~p53)	-1	1	1	1	-2							15	16	93.75
24	NF-κB	((CyclinD | Snail) & (~PTEN & ~c-Myc & ~E2F1)) & ((~IκB | Akt) & (~β-catenin & ~GSK3β))	0	1	1	-4	-4	-6	-2	1	-3	-3		511	512	99.8047
25	PTEN	p53 & (~Snail & ~GSK3β)	0	1	-1	-1								8	8	100
26	GSK3β	(~Akt & ~ERK) | ~Wnt	1	-1	-1	-1								7	8	87.5
27	Snail	((NF-κB | ERK) | ~p53) & ATM	-1	1	1	-1	1							15	16	93.75
28	SLUG	(β-catenin | (~p53 & ~MDM2 & ~GSK3β)) & ERK	-1	1	-1	-1	-1	1						31	32	96.875
29	MMP	((ERK & NF-κB) | β-catenin) & ~E-cadherin	0	1	1	1	-4							16	16	100
30	E-cadherin	(~Snail & ~SLUG) | (~MMP & PAK)	0	-1	-1	-1	1							16	16	100
31	CyclinE	E2F1 & (~p21 & ~Rb)	-1	1	-1	-1								8	8	100
32	CyclinD	(~c-Myc & (ERK | β-catenin | NF-κB)) & ~p21	0	-3	1	1	1	-3						32	32	100
33	p21	p53 & (~c-Myc & ~Akt)	-1	1	-1	-1								8	8	100
34	Caspase-3	(E2F1 | (BAX & ~Bcl-2)) & (~p21 & ~Akt)	-1	2	1	-1	-2	-2						32	32	100
														1558	1594	97.7415
