# Supplementary material for: Quantitative evaluation and reversion analysis of the attractor landscapes of an intracellular regulatory network for colorectal cancer
Source: BMC Syst Biol. 2017 Apr 5;11:45. doi: 10.1186/s12918-017-0424-2 (PMC5382366; doi:10.1186/s12918-017-0424-2)
Supplement: Supplementary file 4 — The connectivity matrix of the weighted sum logic, basal levels of the nodes, and mutational profiles. (XLSX 28 kb) [file 12918_2017_424_MOESM4_ESM.xlsx]

## Sheet: Connectivity matrix
Connectivity matrix of weighted sum logic.
Source Target	KRAS	c-Myc	APC	p53	EGF	Wnt	DNAdamage	ATM	ARF	RAF	MEK	PAK	PP2A	ERK	BRCA1	Akt	β-catenin	Rb	MDM2	Bcl-2	E2F1	BAX	IκB	NF-κB	PTEN	GSK3β	Snail	SLUG	MMP	E-cadherin	CyclinE	CyclinD	p21	Caspase-3
KRAS	0	0	0	0	2	0	0	0	0	0	0	0	0	-1	0	0	0	0	0	0	0	0	0	0	0	0	0	0	0	0	0	0	0	0
c-Myc	0	0	-2	-2	0	0	0	0	-3	0	3	0	0	2	-1	3	5	0	0	0	0	0	0	0	0	0	0	0	0	0	0	0	0	0
APC	0	0	0	-1	0	-2	0	0	0	0	0	0	0	0	0	0	0	0	0	0	0	0	0	0	1	2	0	0	0	0	0	0	0	0
p53	0	0	-2	0	0	0	0	2	0	0	0	0	0	0	1	0	0	0	-2	0	0	0	0	0	0	0	0	0	0	0	0	0	0	0
EGF	0	0	0	0	0	0	0	0	0	0	0	0	0	0	0	0	0	0	0	0	0	0	0	0	0	0	0	0	0	0	0	0	0	0
Wnt	0	0	0	-2	0	0	0	0	0	0	0	0	0	0	0	0	0	0	0	0	0	0	0	0	0	0	0	0	0	0	0	0	0	0
DNAdamage	0	0	0	0	0	0	0	0	0	0	0	0	0	0	0	0	0	0	0	0	0	0	0	0	0	0	0	0	0	0	0	0	0	0
ATM	0	0	0	-1	0	0	2	0	0	0	0	0	0	0	0	0	0	0	0	0	1	0	0	0	0	0	0	0	0	0	0	0	0	0
ARF	2	1	0	-5	0	0	9	0	0	0	0	0	0	0	0	0	1	-3	0	0	1	0	0	0	0	0	0	0	0	0	0	0	0	0
RAF	2	0	0	0	0	0	0	0	0	0	0	1	0	-1	0	-1	0	0	0	0	0	0	0	0	0	0	0	0	0	0	0	0	0	0
MEK	0	0	0	0	1	0	0	0	0	2	0	1	-3	-3	0	0	0	0	0	0	0	0	0	0	0	0	0	0	0	0	0	0	0	0
PAK	2	0	0	0	0	0	0	0	0	0	0	0	0	0	0	-1	0	0	0	0	0	0	0	0	0	0	0	0	0	0	0	0	0	0
PP2A	0	0	0	0	-2	0	0	0	0	0	0	0	0	0	0	0	0	0	0	0	0	0	0	0	0	0	0	0	0	0	0	0	0	0
ERK	0	0	0	0	0	0	0	0	0	0	2	0	-1	0	0	0	0	0	0	0	0	0	-1	0	0	0	0	0	0	0	0	0	0	0
BRCA1	0	0	0	0	0	0	0	1	0	0	0	0	0	0	0	0	0	0	0	0	2	0	0	0	0	0	-2	-1	0	0	0	0	0	0
Akt	2	0	0	0	0	0	0	0	0	0	0	0	-1	0	0	0	0	0	0	0	0	0	0	0	-1	0	0	0	0	0	0	0	0	0
β-catenin	0	0	-2	-3	0	5	0	0	0	0	0	0	0	0	0	2	0	0	0	0	0	0	1	0	0	-2	0	0	0	0	0	0	0	0
Rb	0	0	0	0	0	0	0	2	0	0	0	0	0	0	0	0	0	0	-2	0	0	0	0	0	0	0	0	0	0	0	-1	-1	3	-2
MDM2	0	0	0	3	0	0	0	-3	-2	0	0	0	0	0	0	3	0	-2	0	0	0	0	0	2	0	0	0	0	0	0	-1	0	0	0
Bcl-2	0	-1	0	-2	0	0	0	0	0	0	0	0	0	0	0	3	0	0	0	0	-1	0	0	5	0	0	0	0	0	0	0	0	0	-2
E2F1	0	0	0	0	0	0	0	2	-1	0	0	0	0	0	0	-2	0	-1	4	0	0	0	0	0	0	0	0	0	0	0	0	0	0	0
BAX	0	0	0	1	0	0	0	0	0	0	0	0	0	0	0	0	0	0	0	-2	0	0	0	0	0	0	0	0	0	0	0	0	0	0
IκB	0	0	0	-2	0	0	0	0	0	0	0	0	0	0	0	1	0	0	0	0	0	0	0	3	1	0	0	0	0	0	0	0	0	0
NF-κB	0	-2	0	0	0	0	0	0	0	0	0	0	0	0	0	2	-2	0	0	0	-3	0	-4	0	-1	-2	3	0	0	0	0	3	0	0
PTEN	0	0	0	2	0	0	0	0	0	0	0	0	0	0	0	0	0	0	0	0	0	0	0	0	0	-1	-1	0	0	0	0	0	0	0
GSK3β	0	0	0	0	0	-1	0	0	0	0	0	0	0	-1	0	-3	0	0	0	0	0	0	0	0	0	0	0	0	0	0	0	0	0	0
Snail	0	0	0	-2	0	0	0	1	0	0	0	0	0	1	0	0	0	0	0	0	0	0	0	2	0	0	0	0	0	0	0	0	0	0
SLUG	0	0	0	-2	0	0	0	0	0	0	0	0	0	2	0	0	2	0	-1	0	0	0	0	0	0	-1	0	0	0	0	0	0	0	0
MMP	0	0	0	0	0	0	0	0	0	0	0	0	0	3	0	0	1	0	0	0	0	0	0	1	0	0	0	0	0	-4	0	0	0	0
E-cadherin	0	0	0	0	0	0	0	0	0	0	0	2	0	0	0	0	0	0	0	0	0	0	0	0	0	0	-1	-1	-4	0	0	0	0	0
CyclinE	0	0	0	0	0	0	0	0	0	0	0	0	0	0	0	0	0	-1	0	0	3	0	0	0	0	0	0	0	0	0	0	0	-1	0
CyclinD	0	-2	0	0	0	0	0	0	0	0	0	0	0	1	0	0	4	0	0	0	0	0	0	1	0	0	0	0	0	0	0	0	-3	0
p21	0	-2	0	2	0	0	0	0	0	0	0	0	0	0	0	-1	0	0	0	0	0	0	0	0	0	0	0	0	0	0	0	0	0	0
Caspase-3	0	0	0	0	0	0	0	0	0	0	0	0	0	0	0	-2	0	0	0	-1	2	1	0	0	0	0	0	0	0	0	0	0	-2	0

## Sheet: Basal levels
Basal level selection based on clinical data.
Node index	Name	Normal Cell	Normal Colon	Colon Cancer
1	KRAS	0	0	2
2	c-Myc	0	0	4
3	APC	0	0	-2
4	p53	0	0	-2
5	EGF	0	0	0
6	Wnt	0	1	1
7	DNAdamage	0	0	1
8	ATM	-1	-1	1
9	ARF	-1	-1	1
10	RAF	0	0	0
11	MEK	0	0	0
12	PAK	0	0	0
13	PP2A	1	1	1
14	ERK	0	0	0
15	BRCA1	0	0	3
16	Akt	0	0	0
17	β-catenin	0	0	0
18	Rb	0	0	4
19	MDM2	0	0	0
20	Bcl-2	0	2	-4
21	E2F1	0	0	4
22	BAX	0	0	3
23	IκB	-1	-1	-1
24	NF-κB	0	0	0
25	PTEN	0	0	0
26	GSK3β	1	1	1
27	Snail	-1	-1	1
28	SLUG	-1	-1	2
29	MMP	0	0	3
30	E-cadherin	0	2	0
31	CyclinE	-1	-1	-1
32	CyclinD	0	0	0
33	p21	-1	-1	-1
34	Caspase-3	-1	-1	-1

## Sheet: Mutation profiles
Basal levels of various input singals and mutation profiles.
	Wild type	EGF+	Wnt+	DNAdamage+	APCH	APCL	APCR	p53-/APCH	p53-/APCL	p53-/APCR	KRAS+/APCH	KRAS+/APCL	KRAS+/APCR	both/APCH	both/APCL	both/APCR
KRAS	0	0	0	0	0	0	0	0	0	0	1000	1000	1000	1000	1000	1000
c-Myc	0	0	0	0	0	0	0	0	0	0	0	0	0	0	0	0
APC	0	0	0	0	1000	-1000	0	1000	-1000	0	1000	-1000	0	1000	-1000	0
p53	0	0	0	0	0	0	0	-1000	-1000	-1000	0	0	0	-1000	-1000	-1000
EGF	0	1000	0	0	0	0	0	0	0	0	0	0	0	0	0	0
Wnt	1	1	1000	1	1	1	1	1	1	1	1	1	1	1	1	1
DNAdamage	0	0	0	1000	0	0	0	0	0	0	0	0	0	0	0	0
ATM	-1	-1	-1	-1	-1	-1	-1	-1	-1	-1	-1	-1	-1	-1	-1	-1
ARF	-1	-1	-1	-1	-1	-1	-1	-1	-1	-1	-1	-1	-1	-1	-1	-1
RAF	0	0	0	0	0	0	0	0	0	0	0	0	0	0	0	0
MEK	0	0	0	0	0	0	0	0	0	0	0	0	0	0	0	0
PAK	0	0	0	0	0	0	0	0	0	0	0	0	0	0	0	0
PP2A	1	1	1	1	1	1	1	1	1	1	1	1	1	1	1	1
ERK	0	0	0	0	0	0	0	0	0	0	0	0	0	0	0	0
BRCA1	0	0	0	0	0	0	0	0	0	0	0	0	0	0	0	0
Akt	0	0	0	0	0	0	0	0	0	0	0	0	0	0	0	0
β-catenin	0	0	0	0	0	0	0	0	0	0	0	0	0	0	0	0
Rb	0	0	0	0	0	0	0	0	0	0	0	0	0	0	0	0
MDM2	0	0	0	0	0	0	0	0	0	0	0	0	0	0	0	0
Bcl-2	2	2	2	2	2	2	2	2	2	2	2	2	2	2	2	2
E2F1	0	0	0	0	0	0	0	0	0	0	0	0	0	0	0	0
BAX	0	0	0	0	0	0	0	0	0	0	0	0	0	0	0	0
IκB	-1	-1	-1	-1	-1	-1	-1	-1	-1	-1	-1	-1	-1	-1	-1	-1
NF-κB	0	0	0	0	0	0	0	0	0	0	0	0	0	0	0	0
PTEN	0	0	0	0	0	0	0	0	0	0	0	0	0	0	0	0
GSK3β	1	1	1	1	1	1	1	1	1	1	1	1	1	1	1	1
Snail	-1	-1	-1	-1	-1	-1	-1	-1	-1	-1	-1	-1	-1	-1	-1	-1
SLUG	-1	-1	-1	-1	-1	-1	-1	-1	-1	-1	-1	-1	-1	-1	-1	-1
MMP	0	0	0	0	0	0	0	0	0	0	0	0	0	0	0	0
E-cadherin	2	2	2	2	2	2	2	2	2	2	2	2	2	2	2	2
CyclinE	-1	-1	-1	-1	-1	-1	-1	-1	-1	-1	-1	-1	-1	-1	-1	-1
CyclinD	0	0	0	0	0	0	0	0	0	0	0	0	0	0	0	0
p21	-1	-1	-1	-1	-1	-1	-1	-1	-1	-1	-1	-1	-1	-1	-1	-1
Caspase-3	-1	-1	-1	-1	-1	-1	-1	-1	-1	-1	-1	-1	-1	-1	-1	-1
		APCH	APC hyperactivation		kRas+	kRas hyperactivation
		APCL	APC loss of function		p53-	p53 loss of function
		APCR	APC restoration		both	kRas hyperactivation & p53 loss of function
