# Supplementary material for: Quantitative evaluation and reversion analysis of the attractor landscapes of an intracellular regulatory network for colorectal cancer
Source: BMC Syst Biol. 2017 Apr 5;11:45. doi: 10.1186/s12918-017-0424-2 (PMC5382366; doi:10.1186/s12918-017-0424-2)
Supplement: Supplementary file 5 — The Matlab® 2014b source codes for mathematical simulations. (ZIP 32 kb) [file 12918_2017_424_MOESM5_ESM.zip]

Archive with 22 entries (22 files):
- Boolean operator logic to weighted sum logic conversion codes and results/Logic_to_Weight.m
- Boolean operator logic to weighted sum logic conversion codes and results/data.mat
- Node perturbation analysis codes and results/Double nodes perturbation/Cancer_Reversion_Code.m
- Node perturbation analysis codes and results/Double nodes perturbation/Network_weight_data_Colon_Edited.mat
- Node perturbation analysis codes and results/Single node perturbation/Node activation/Cancer_Reversion_Code.m
- Node perturbation analysis codes and results/Single node perturbation/Node activation/Network_weight_data_Colon_Normal_Edited.mat
- Node perturbation analysis codes and results/Single node perturbation/Node inhibition/Cancer_Reversion_Code.m
- Node perturbation analysis codes and results/Single node perturbation/Node inhibition/Network_weight_data_Colon_Normal_Edited.mat
- Node perturbation analysis codes and results/Single node perturbation/Node restoration/Cancer_Reversion_Code.m
- Node perturbation analysis codes and results/Single node perturbation/Node restoration/Network_weight_data_Colon_Normal_Edited.mat
- Qualitative individual input-output relationships simulation codes/Main.m
- Qualitative individual input-output relationships simulation codes/Network_weight_data_Colon_Normal_Edited.mat
- Qualitative individual input-output relationships simulation codes/bool_sim_helikar.m
- Qualitative individual input-output relationships simulation codes/processOption.m
- Robustness analysis codes and results/Mutation_accumulation1_tumorigenesis_sequence.m
- Robustness analysis codes and results/Mutation_accumulation2_tumorigenesis_reverse_sequence.m
- Robustness analysis codes and results/Mutation_accumulation3_random_malignancy_increase.m
- Robustness analysis codes and results/Mutation_accumulation4_random.m
- Robustness analysis codes and results/Network_weight_data_Colon_Normal_Edited.mat
- Robustness analysis codes and results/Network_weight_data_Colon_Normal_Edited2.mat
- Robustness analysis codes and results/Network_weight_data_Colon_Normal_Edited3.mat
- Robustness analysis codes and results/Network_weight_data_Colon_Normal_Edited4.mat
