# Supplementary material for: Quantitative evaluation and reversion analysis of the attractor landscapes of an intracellular regulatory network for colorectal cancer
Source: BMC Syst Biol. 2017 Apr 5;11:45. doi: 10.1186/s12918-017-0424-2 (PMC5382366; doi:10.1186/s12918-017-0424-2)
Supplement: Supplementary file 5 — The Matlab® 2014b source codes for mathematical simulations. (ZIP 32 kb) [file 12918_2017_424_MOESM5_ESM.zip › Boolean operator logic to weighted sum logic conversion codes and results/Logic_to_Weight.m]

clear all; clc; close all;
%% Repeats for each Node
load('data.mat');
for s = 1:size(Basal,1);
    %% Prep
    NoInput = NodeNum(s,1); basal = Basal(s,1); Max = -1; count=1; SumTemp = 0; SumSave = 10000;
    %% Boolean operator logic truth table generation
    tic
    in = zeros(2^NoInput,NoInput);
    for i = 1:2^NoInput
        k=i-1;
        for j=NoInput:-1:1
            in(i,j)=rem(k,2);
            k=floor(k/2);
        end;    
    end;
    neD = zeros(2^NoInput,1);
    for i = 1:2^NoInput
        neD(i,1) = eval(char(Logic{s,1}));
    end;
    toc
    %% Weighted sum logic weight generation
    tic
    neW = zeros(2^NoInput,1);
    relaRanTemp = randi([-NoInput NoInput],(NoInput*2+1)^NoInput*NoInput*4,NoInput);
    relaRanTemp2 = zeros(size(relaRanTemp,1), size(relaRanTemp,2));
    parfor i = 1:size(relaRanTemp,1)
        if (prod(relaRanTemp(i,:))~=0)
            relaRanTemp2(i,:)=relaRanTemp(i,:);
        end;
    end;
    relaRanTemp2 = unique(relaRanTemp2, 'rows'); clear relaRanTemp;
    relaRanTemp3 = zeros(size(relaRanTemp2,1)-1,size(relaRanTemp2,2));
    for i = 1:size(relaRanTemp2,1)
        if relaRanTemp2(i,1)~=0
            relaRanTemp3(count,:) = relaRanTemp2(i,:);
            count = count+1;
        end;
    end;
    clear relaRanTemp2;
    for i = 1:size(Sign{s,1},2)
        if Sign{s,1}(1,i)==1
            relaRanTemp3(:,i) = abs(relaRanTemp3(:,i));
        else
            relaRanTemp3(:,i) = abs(relaRanTemp3(:,i)) * (-1);
        end;
    end;
    relaRan = unique(relaRanTemp3, 'rows'); clear relaRanTemp3;
    toc
    %% Weighted sum Boolean operator comparison
    tic
    MulSum = zeros(NoInput,1); Final = zeros(1,NoInput);
    for i = 1:size(relaRan,1)
        SumTemp = sum(abs(relaRan(i,:)));
        for j = 1:size(in,1)
            MulSum = relaRan(i,:).*in(j,:);
            if ((sum(MulSum)+basal)>0) neW(j,1)=1; end;
            if ((sum(MulSum)+basal)<0) neW(j,1)=0; end;
            if ((sum(MulSum)+basal)==0) neW(j,1)=neD(j,1); end;
        end;
        countSame = 0;
        for j = 1:size(neD,1)
            if (neD(j,1)==neW(j,1)) countSame = countSame+1; end;
        end;
        if (Max<countSame) %WeightedSum Logic
            Max = countSame; SumSave = SumTemp; Final = relaRan(i,:);
        elseif (Max==countSame)
            if (SumSave>SumTemp)
                SumSave = SumTemp;
                Final = relaRan(i,:);
            end;
        end;
    end;
    toc
    sign = Sign{s,1};
    filename = strcat( 'Weight_result_', char(NodeName{s,1}));
    save(filename, 'Final', 'Max', 'NoInput', 'basal', 'sign');
end;
