# Supplementary material for: Quantitative evaluation and reversion analysis of the attractor landscapes of an intracellular regulatory network for colorectal cancer
Source: BMC Syst Biol. 2017 Apr 5;11:45. doi: 10.1186/s12918-017-0424-2 (PMC5382366; doi:10.1186/s12918-017-0424-2)
Supplement: Supplementary file 5 — The Matlab® 2014b source codes for mathematical simulations. (ZIP 32 kb) [file 12918_2017_424_MOESM5_ESM.zip › Node perturbation analysis codes and results/Double nodes perturbation/Cancer_Reversion_Code.m]

clear all; clc; close all;

%% Generate initial states

proteins = { 'KRAS', 'cMyc', 'APC', 'p53', 'EGFR', 'Wnt', 'DNAdamage', 'ATM', 'ARF', 'RAF', 'MEK', 'PAK', 'PP2A', 'ERK', 'BRCA1', 'Akt', 'betaCatenin', 'Rb', 'MDM2', 'Bcl2', 'E2F1', 'BAX', 'IkB', 'NFkappaB', 'PTEN', 'GSK3beta', 'Snail', 'SLUG', 'MMP', 'Ecadherin', 'CyclinE', 'CyclinD', 'p21', 'Caspase3' };
cell_types = { 'cancer' };

% tic
% initial_states = zeros(2^size(proteins,2),size(proteins,2));
% for i=1:2^size(proteins,2)
%     k=i-1;
%     for j=size(proteins,2):-1:1
%         initial_states(i,j)=rem(k,2);
%         k=floor(k/2);
%     end;
% end;
% toc
tic
%initial_states = zeros(100000,size(proteins,2));
initial_state_char = dec2bin(randperm(2^size(proteins,2),100000));
for i = 1:size(initial_state_char,1)
    for j = 1:size(initial_state_char,2)
        initial_states(i,j) = str2num(initial_state_char(i,j));
    end
end
toc

%% Generate Relation Matrix

load('Network_weight_data_Colon_Edited');

%% Attractor Tracking Simulation - Control


for num1 = 1:size(mut_table,2)
    basal_level = mut_table(:,num1);
        
    %%%%%%%%%%%%%%%%%%%%%%%%%%%%%%%%%%%%%%%%%%%%%%%%%
    % Find attractors for each of the initial state %
    %%%%%%%%%%%%%%%%%%%%%%%%%%%%%%%%%%%%%%%%%%%%%%%%%
    attractors = {};

    tic
    parfor i = 1 : size( initial_states, 1 )
        current_state = initial_states( i, : );

        trajectory = [];
        trajectory( 1, : ) = current_state;

        counter = 1;
        while( 1 )
            weight_sum = transpose(Relation * transpose(current_state)+basal_level);
            next_state = current_state;
            next_state(weight_sum>0)=1;
            next_state(weight_sum<0)=0;

            % Is Point attractor? -> save -> escape loop
            if next_state == current_state
                attractors{ i } = next_state;
                break;
            end;

            % Is Cyclic attractor? -> save -> escape loop
            [tf, idx] = ismember( next_state, trajectory, 'rows' );
            if idx > 0
                attractors{ i } = trajectory( idx:end, : );
                break;
            end;

            % Not point attractor nor cyclic attractor -> save current state to trajectory -> next loop
            trajectory( counter+1, : ) = next_state;
            current_state = next_state;

            counter = counter + 1;
        end;
    end;
    toc

    %%%%%%%%%%%%%%%%%%%%%%%%%%
    % Find unique attractors %
    %%%%%%%%%%%%%%%%%%%%%%%%%%
    tic
    unique_attractors = {};
    unique_map = zeros( size( attractors, 2 ), 1 );

    u_counter = 0;
    for i = 1 : size( attractors, 2 )
        attractor = attractors{ i };

        mapping_idx = -1;
        for j = 1 : length( unique_attractors )
            unique_attractor = unique_attractors{ j };
            if ismember( attractor( 1, : ), unique_attractor, 'rows' )
                mapping_idx = j;
                break;
            end;
        end;

        if mapping_idx == -1
            u_counter = u_counter + 1;
            unique_attractors{ u_counter } = attractor;
            mapping_idx = u_counter;
        end;

        unique_map( i ) = mapping_idx;
    end;
    toc

    tic
    %%%%%%%%%%%%%%%%%%%%%%%%%%%%%%%%%
    % Basin size for each attractor %
    %%%%%%%%%%%%%%%%%%%%%%%%%%%%%%%%%
    basin_size = hist( unique_map, 1:length( unique_attractors ), 1 );

    %%%%%%%%%%%%%%%%
    % Save results %
    %%%%%%%%%%%%%%%%
    filename = strcat( 'attractor_results_Control_', cell_types{num1} );
    save( filename, 'initial_states', 'unique_attractors', 'unique_map', 'basin_size');
    toc
end;


%% Node inhibition Simulation - 1 Drug


for num1 = 1:size(mut_table,2)
    basal_level = mut_table(:,num1);
    temp_basal_level = basal_level;
    for num2 = 1:size(mut_table,1)
        basal_level = temp_basal_level;
        basal_level(num2,1)=-1000;
        
        %%%%%%%%%%%%%%%%%%%%%%%%%%%%%%%%%%%%%%%%%%%%%%%%%
        % Find attractors for each of the initial state %
        %%%%%%%%%%%%%%%%%%%%%%%%%%%%%%%%%%%%%%%%%%%%%%%%%
        attractors = {};

        tic
        parfor i = 1 : size( initial_states, 1 )
            current_state = initial_states( i, : );

            trajectory = [];
            trajectory( 1, : ) = current_state;

            counter = 1;
            while( 1 )
                weight_sum = transpose(Relation * transpose(current_state)+basal_level);
               % weight_sum = transpose(Relation * transpose(current_state));
                next_state = current_state;
                next_state(weight_sum>0)=1;
                next_state(weight_sum<0)=0;


                % Is Point attractor? -> save -> escape loop
                if next_state == current_state
                    attractors{ i } = next_state;
                    break;
                end;

                % Is Cyclic attractor? -> save -> escape loop
                [tf, idx] = ismember( next_state, trajectory, 'rows' );
                if idx > 0
                    attractors{ i } = trajectory( idx:end, : );
                    break;
                end;

                % Not point attractor nor cyclic attractor -> save current state to trajectory -> next loop
                trajectory( counter+1, : ) = next_state;
                current_state = next_state;

                counter = counter + 1;
            end;
        end;
        toc


        %%%%%%%%%%%%%%%%%%%%%%%%%%
        % Find unique attractors %
        %%%%%%%%%%%%%%%%%%%%%%%%%%
        tic
        unique_attractors = {};
        unique_map = zeros( size( attractors, 2 ), 1 );

        u_counter = 0;
        for i = 1 : size( attractors, 2 )
            attractor = attractors{ i };

            mapping_idx = -1;
            for j = 1 : length( unique_attractors )
                unique_attractor = unique_attractors{ j };
                if ismember( attractor( 1, : ), unique_attractor, 'rows' )
                    mapping_idx = j;
                    break;
                end;
            end;

            if mapping_idx == -1
                u_counter = u_counter + 1;
                unique_attractors{ u_counter } = attractor;
                mapping_idx = u_counter;
            end;

            unique_map( i ) = mapping_idx;
        end;
        toc

        tic
        %%%%%%%%%%%%%%%%%%%%%%%%%%%%%%%%%
        % Basin size for each attractor %
        %%%%%%%%%%%%%%%%%%%%%%%%%%%%%%%%%
        basin_size = hist( unique_map, 1:length( unique_attractors ), 1 );

        %%%%%%%%%%%%%%%%
        % Save results %
        %%%%%%%%%%%%%%%%
        filename = strcat( 'attractor_results_', proteins{num2},'_', cell_types{num1} );
        save( filename, 'initial_states', 'unique_attractors', 'unique_map', 'basin_size' );
        toc
    end;
end;

%% Node Inhibition Simulation - 2 Drugs

for num1 = 1:size(mut_table,2)
    basal_level = mut_table(:,num1);
    temp_basal_level = basal_level;
    
    %result_col_counter = 1;
    
    for num2 = 1:size(mut_table,1)
        for num3 = num2+1 : size(mut_table,1)
            basal_level = temp_basal_level;
            basal_level(num2,1)=-1000;
            basal_level(num3,1)=-1000;

            %%%%%%%%%%%%%%%%%%%%%%%%%%%%%%%%%%%%%%%%%%%%%%%%%
            % Find attractors for each of the initial state %
            %%%%%%%%%%%%%%%%%%%%%%%%%%%%%%%%%%%%%%%%%%%%%%%%%
            attractors = {};

            tic
            parfor i = 1 : size( initial_states, 1 )
                current_state = initial_states( i, : );

                trajectory = [];
                trajectory( 1, : ) = current_state;

                counter = 1;
                while( 1 )
                    weight_sum = transpose(Relation * transpose(current_state)+basal_level);
                   % weight_sum = transpose(Relation * transpose(current_state));
                    next_state = current_state;
                    next_state(weight_sum>0)=1;
                    next_state(weight_sum<0)=0;

                    % Is Point attractor? -> save -> escape loop
                    if next_state == current_state
                        attractors{ i } = next_state;
                        break;
                    end;

                    % Is Cyclic attractor? -> save -> escape loop
                    [tf, idx] = ismember( next_state, trajectory, 'rows' );
                    if idx > 0
                        attractors{ i } = trajectory( idx:end, : );
                        break;
                    end;

                    % Not point attractor nor cyclic attractor -> save current state to trajectory -> next loop
                    trajectory( counter+1, : ) = next_state;
                    current_state = next_state;

                    counter = counter + 1;
                end;
            end;
            toc


            %%%%%%%%%%%%%%%%%%%%%%%%%%
            % Find unique attractors %
            %%%%%%%%%%%%%%%%%%%%%%%%%%
            tic
            unique_attractors = {};
            unique_map = zeros( size( attractors, 2 ), 1 );

            u_counter = 0;
            for i = 1 : size( attractors, 2 )
                attractor = attractors{ i };

                mapping_idx = -1;
                for j = 1 : length( unique_attractors )
                    unique_attractor = unique_attractors{ j };
                    if ismember( attractor( 1, : ), unique_attractor, 'rows' )
                        mapping_idx = j;
                        break;
                    end;
                end;

                if mapping_idx == -1
                    u_counter = u_counter + 1;
                    unique_attractors{ u_counter } = attractor;
                    mapping_idx = u_counter;
                end;

                unique_map( i ) = mapping_idx;
            end;
            toc

            tic
            %%%%%%%%%%%%%%%%%%%%%%%%%%%%%%%%%
            % Basin size for each attractor %
            %%%%%%%%%%%%%%%%%%%%%%%%%%%%%%%%%
            basin_size = hist( unique_map, 1:length( unique_attractors ), 1 );
            
            %%%%%%%%%%%%%%%%
            % Save results %
            %%%%%%%%%%%%%%%%
            filename = strcat( 'attractor_results_', proteins{num2},'_',proteins{num3},'_', cell_types{num1} );   
            save( filename, 'initial_states', 'unique_attractors', 'unique_map', 'basin_size' );
            toc
        end;
    end;
end;


%% New Scoring Method: Control

tic
result_control = zeros (length( cell_types ), 1);
result_control_Cycle = zeros (length( cell_types ), 1);
result_control_EMT = zeros (length( cell_types ), 1);
result_control_Stem = zeros (length( cell_types ), 1);

for num2 = 1 : length( cell_types )
    filename = strcat( 'attractor_results_Control_', cell_types{num2} );
    load( filename );
    New_score_Cycle = zeros(1, size(basin_size,2));
    New_score_EMT = zeros(1, size(basin_size,2));
    New_score_Stem = zeros(1, size(basin_size,2));
    parfor i = 1 : size(basin_size,2)
        %%%%%%%%%%%%%%%%%%%%%%%%%%%
        % Case 1) Point attractor %
        %%%%%%%%%%%%%%%%%%%%%%%%%%%
        if size(unique_attractors{1,i},1)==1
            if unique_attractors{1,i}(1,34)==1
                New_score_Cycle(1,i)=3; % Apoptosis
            elseif unique_attractors{1,i}(1,33)==1 || (unique_attractors{1,i}(1,31)==0 && unique_attractors{1,i}(1,32)==0)
                New_score_Cycle(1,i)=2; % Arrest
            elseif unique_attractors{1,i}(1,31)==1 || unique_attractors{1,i}(1,32)==1
                New_score_Cycle(1,i)=1; % Proliferation
            else
                New_score_Cycle(1,i)=0; % Undefined
            end;
            if unique_attractors{1,i}(1,30)==1
                New_score_EMT(1,i)=2; % Epithelial
            elseif unique_attractors{1,i}(1,29)==1
                New_score_EMT(1,i)=1; % Mesenchymal
            else
                New_score_EMT(1,i)=0; % Undefined
            end;
            if unique_attractors{1,i}(1,27)==1 && unique_attractors{1,i}(1,28)==1
                New_score_Stem(1,i) = 2; % Stem-like
            else
                New_score_Stem(1,i) = 1; % Epithelial
            end;
        %%%%%%%%%%%%%%%%%%%%%%%%%%%%
        % Case 2) Cyclic attractor %
        %%%%%%%%%%%%%%%%%%%%%%%%%%%%
        elseif size(unique_attractors{1,i},1)>1
            temp_att = zeros(1, length( proteins ));
            for j = 1 : size(unique_attractors{1,i},1)
                temp_att = temp_att + unique_attractors{1,i}(j,:);
            end;
            temp_att = temp_att/size(unique_attractors{1,i},1);
            if temp_att(1,34)>0.2
                New_score_Cycle(1,i)=3; % Apoptosis
            elseif 0.8<temp_att(1,33) || temp_att(1,31)<0.1 || temp_att(1,32)<0.5
                New_score_Cycle(1,i)=2; % Arrest
            elseif temp_att(1,33)<0.2 && 0.1<temp_att(1,31) && 0.5<temp_att(1,32)
                New_score_Cycle(1,i)=1; % Proliferation
            else
                New_score_Cycle(1,i)=0; % Undefined
            end;
            if temp_att(1,30)>0.6
                New_score_EMT(1,i)=2; % Epithelial
            elseif temp_att(1,29)>0.4
                New_score_EMT(1,i)=1; % Mesenchymal
            else
                New_score_EMT(1,i)=0; % Undefined
            end;
            if temp_att(1,27)>0.7 && temp_att(1,28)>0.7
                New_score_Stem(1,i) = 2; % Stem-like
            else
                New_score_Stem(1,i) = 1; % Epithelial
            end;
        end;
    end;
    Total_size_Cycle = 0; Total_size_EMT = 0; Total_size_Stem = 0;
    parfor i = 1:size( basin_size, 2)
        if New_score_Cycle(1,i)~=0
            Total_size_Cycle = Total_size_Cycle + basin_size(1,i);
        end;
        if New_score_EMT(1,i)~=0 
            Total_size_EMT = Total_size_EMT + basin_size(1,i);
        end;
        if New_score_Stem(1,i)~=0
            Total_size_Stem = Total_size_Stem + basin_size(1,i);
        end;
    end;

    Final_score_Cycle = sum(New_score_Cycle .* ( basin_size/Total_size_Cycle ), 2);
    Final_score_EMT = sum(New_score_EMT .* ( basin_size/Total_size_EMT ), 2);
    Final_score_Stem = sum(New_score_Stem .* ( basin_size/Total_size_Stem ), 2);
    result_control(num2,1)=Final_score_Cycle*6+Final_score_EMT*4+Final_score_Stem*1;
    result_control_Cycle(num2,1)=Final_score_Cycle;
    result_control_EMT(num2,1)=Final_score_EMT;
    result_control_Stem(num2,1)=Final_score_Stem;
end;
toc

%% New Scoring Method:1 Drug

tic
result_1Drug = zeros (length( cell_types ), length( proteins ));
result_1Drug_Cycle = zeros (length( cell_types ), length( proteins ));
result_1Drug_EMT = zeros (length( cell_types ), length( proteins ));
result_1Drug_Stem = zeros (length( cell_types ), length( proteins ));

for num2 = 1 : length( proteins )
    for num1 = 1 : length( cell_types )
        filename = strcat( 'attractor_results_', proteins{num2},'_', cell_types{num1} );
        load( filename );
        New_score_Cycle = zeros(1, size(basin_size,2));
        New_score_EMT = zeros(1, size(basin_size,2));
        New_score_Stem = zeros(1, size(basin_size,2));
        parfor i = 1 : size(basin_size,2)
            %%%%%%%%%%%%%%%%%%%%%%%%%%%
            % Case 1) Point attractor %
            %%%%%%%%%%%%%%%%%%%%%%%%%%%
            if size(unique_attractors{1,i},1)==1
                if unique_attractors{1,i}(1,34)==1
                    New_score_Cycle(1,i)=3; % Apoptosis
                elseif unique_attractors{1,i}(1,33)==1 || (unique_attractors{1,i}(1,31)==0 && unique_attractors{1,i}(1,32)==0)
                    New_score_Cycle(1,i)=2; % Arrest
                elseif unique_attractors{1,i}(1,31)==1 || unique_attractors{1,i}(1,32)==1
                    New_score_Cycle(1,i)=1; % Proliferation
                else
                    New_score_Cycle(1,i)=0; % Undefined
                end;
                if unique_attractors{1,i}(1,30)==1
                    New_score_EMT(1,i)=2; % Epithelial
                elseif unique_attractors{1,i}(1,29)==1
                    New_score_EMT(1,i)=1; % Mesenchymal
                else
                    New_score_EMT(1,i)=0; % Undefined
                end;
                if unique_attractors{1,i}(1,27)==1 && unique_attractors{1,i}(1,28)==1
                    New_score_Stem(1,i) = 2; % Stem-like
                else
                    New_score_Stem(1,i) = 1; % Epithelial
                end;
            %%%%%%%%%%%%%%%%%%%%%%%%%%%%
            % Case 2) Cyclic attractor %
            %%%%%%%%%%%%%%%%%%%%%%%%%%%%
            elseif size(unique_attractors{1,i},1)>1
                temp_att = zeros(1, length( proteins ));
                for j = 1 : size(unique_attractors{1,i},1)
                    temp_att = temp_att + unique_attractors{1,i}(j,:);
                end;
                temp_att = temp_att/size(unique_attractors{1,i},1);
                if temp_att(1,34)>0.2
                    New_score_Cycle(1,i)=3; % Apoptosis
                elseif 0.8<temp_att(1,33) || temp_att(1,31)<0.1 || temp_att(1,32)<0.5
                    New_score_Cycle(1,i)=2; % Arrest
                elseif temp_att(1,33)<0.2 && 0.1<temp_att(1,31) && 0.5<temp_att(1,32)
                    New_score_Cycle(1,i)=1; % Proliferation
                else
                    New_score_Cycle(1,i)=0; % Undefined
                end;
                if temp_att(1,30)>0.6
                    New_score_EMT(1,i)=2; % Epithelial
                elseif temp_att(1,29)>0.4
                    New_score_EMT(1,i)=1; % Mesenchymal
                else
                    New_score_EMT(1,i)=0; % Undefined
                end;
                if temp_att(1,27)>0.7 && temp_att(1,28)>0.7
                    New_score_Stem(1,i) = 2; % Stem-like
                else
                    New_score_Stem(1,i) = 1; % Epithelial
                end;
            end;
        end;
        
        Total_size_Cycle = 0; Total_size_EMT = 0; Total_size_Stem = 0;
        parfor i = 1:size( basin_size, 2)
            if New_score_Cycle(1,i)~=0
                Total_size_Cycle = Total_size_Cycle + basin_size(1,i);
            end;
            if New_score_EMT(1,i)~=0
                Total_size_EMT = Total_size_EMT + basin_size(1,i);
            end;
            if New_score_Stem(1,i)~=0
                Total_size_Stem = Total_size_Stem + basin_size(1,i);
            end;
        end;
        
        Final_score_Cycle = sum(New_score_Cycle .* ( basin_size/Total_size_Cycle ), 2);
        Final_score_EMT = sum(New_score_EMT .* (basin_size/Total_size_EMT ), 2);
        Final_score_Stem = sum(New_score_Stem .* (basin_size/Total_size_Stem ), 2);
        result_1Drug(num1,num2)=Final_score_Cycle*6+Final_score_EMT*4+Final_score_Stem*1;
        result_1Drug_Cycle(num1,num2)=Final_score_Cycle;
        result_1Drug_EMT(num1,num2)=Final_score_EMT;
        result_1Drug_Stem(num1,num2)=Final_score_Stem;
    end;
end;
toc

%% New Scoring Method:2 Drug

tic
result_2Drugs = zeros (length( cell_types ), length( proteins )*(length( proteins )-1)/2);
result_2Drugs_Cycle = zeros (length( cell_types ), length( proteins )*(length( proteins )-1)/2);
result_2Drugs_EMT = zeros (length( cell_types ), length( proteins )*(length( proteins )-1)/2);
result_2Drugs_Stem = zeros (length( cell_types ), length( proteins )*(length( proteins )-1)/2);

count=0;
for num2 = 1 : length( proteins )
    for num3 = num2+1 : length( proteins )
        for num1 = 1 : length( cell_types )
            filename = strcat( 'attractor_results_', proteins{num2},'_',proteins{num3},'_', cell_types{num1});
            load( filename );
            New_score_Cycle = zeros(1, size(basin_size,2));
            New_score_EMT = zeros(1, size(basin_size,2));
            New_score_Stem = zeros(1, size(basin_size,2));
            parfor i = 1 : size(basin_size,2)
                %%%%%%%%%%%%%%%%%%%%%%%%%%%
                % Case 1) Point attractor %
                %%%%%%%%%%%%%%%%%%%%%%%%%%%
                if size(unique_attractors{1,i},1)==1
                    if unique_attractors{1,i}(1,34)==1
                        New_score_Cycle(1,i)=3; % Apoptosis
                    elseif unique_attractors{1,i}(1,33)==1 || (unique_attractors{1,i}(1,31)==0 && unique_attractors{1,i}(1,32)==0)
                        New_score_Cycle(1,i)=2; % Arrest
                    elseif unique_attractors{1,i}(1,31)==1 || unique_attractors{1,i}(1,32)==1
                        New_score_Cycle(1,i)=1; % Proliferation
                    else
                        New_score_Cycle(1,i)=0; % Undefined
                    end;
                    if unique_attractors{1,i}(1,30)==1
                        New_score_EMT(1,i)=2; % Epithelial
                    elseif unique_attractors{1,i}(1,29)==1
                        New_score_EMT(1,i)=1; % Mesenchymal
                    else
                        New_score_EMT(1,i)=0; % Undefined
                    end;
                    if unique_attractors{1,i}(1,27)==1 && unique_attractors{1,i}(1,28)==1
                        New_score_Stem(1,i) = 2; % Stem-like
                    else
                        New_score_Stem(1,i) = 1; % Epithelial
                    end;
                    %%%%%%%%%%%%%%%%%%%%%%%%%%%%
                    % Case 2) Cyclic attractor %
                    %%%%%%%%%%%%%%%%%%%%%%%%%%%%
                elseif size(unique_attractors{1,i},1)>1
                    temp_att = zeros(1, length( proteins ));
                    for j = 1 : size(unique_attractors{1,i},1)
                        temp_att = temp_att + unique_attractors{1,i}(j,:);
                    end;
                    temp_att = temp_att/size(unique_attractors{1,i},1);
                    if temp_att(1,34)>0.2
                        New_score_Cycle(1,i)=3; % Apoptosis
                    elseif 0.8<temp_att(1,33) || temp_att(1,31)<0.1 || temp_att(1,32)<0.5
                        New_score_Cycle(1,i)=2; % Arrest
                    elseif temp_att(1,33)<0.2 && 0.1<temp_att(1,31) && 0.5<temp_att(1,32)
                        New_score_Cycle(1,i)=1; % Proliferation
                    else
                        New_score_Cycle(1,i)=0; % Undefined
                    end;
                    if temp_att(1,30)>0.6
                        New_score_EMT(1,i)=2; % Epithelial
                    elseif temp_att(1,29)>0.4
                        New_score_EMT(1,i)=1; % Mesenchymal
                    else
                        New_score_EMT(1,i)=0; % Undefined
                    end;
                    if temp_att(1,27)>0.7 && temp_att(1,28)>0.7
                        New_score_Stem(1,i) = 2; % Stem-like
                    else
                        New_score_Stem(1,i) = 1; % Epithelial
                    end;
                end;
            end;
            
            Total_size_Cycle = 0; Total_size_EMT = 0; Total_size_Stem = 0;
            parfor i = 1:size( basin_size, 2)
                if New_score_Cycle(1,i)~=0
                    Total_size_Cycle = Total_size_Cycle + basin_size(1,i);
                end;
                if New_score_EMT(1,i)~=0
                    Total_size_EMT = Total_size_EMT + basin_size(1,i);
                end;
                if New_score_Stem(1,i)~=0
                    Total_size_Stem = Total_size_Stem + basin_size(1,i);
                end;
            end;
            count = count+1;
            Final_score_Cycle = sum(New_score_Cycle .* ( basin_size/Total_size_Cycle ), 2);
            Final_score_EMT = sum(New_score_EMT .* (basin_size/Total_size_EMT ), 2);
            Final_score_Stem = sum(New_score_Stem .* (basin_size/Total_size_Stem ), 2);
            result_2Drugs(num1,count)=Final_score_Cycle*6+Final_score_EMT*4+Final_score_Stem*1;
            result_2Drugs_Cycle(num1,count)=Final_score_Cycle;
            result_2Drugs_EMT(num1,count)=Final_score_EMT;
            result_2Drugs_Stem(num1,count)=Final_score_Stem;
        end;
    end;
end;
toc

Final_matrix = [result_control result_1Drug result_2Drugs];

%% Calculate the synergistic effects

tic
OneDrugEff = zeros(1,size(mut_table,1));
for num1 = 1:size(mut_table,1)
    OneDrugEff(1,num1) = Final_matrix(1,1+num1) - Final_matrix(1,1);
end;
DoubleResult = zeros(size(mut_table,1),size(mut_table,1));
Final_part = Final_matrix(1,36:596);
for num1 = 1:size(mut_table,1)
	for num2 = 1:num1
        if size(Final_part,2)>0
    		DoubleResult(num1+1,num2) = Final_part(1,1);
        	Final_part = Final_part(1,2:size(Final_part,2));
            DoubleResult(num1+1,num2) = DoubleResult(num1+1,num2)-Final_matrix(1,1)-OneDrugEff(1,num1+1)-OneDrugEff(1,num2);
        end;
	end;
end;
toc

%% Save Result Matrix
tic
save('Final_matrix', 'Final_matrix', 'result_control', 'result_1Drug', 'result_2Drugs', 'result_control_Cycle', 'result_control_EMT', 'result_control_Stem', 'result_1Drug_Cycle', 'result_1Drug_EMT', 'result_1Drug_Stem', 'result_2Drugs_Cycle', 'result_2Drugs_EMT', 'result_2Drugs_Stem', 'DoubleResult');
toc
