# Supplementary material for: Quantitative evaluation and reversion analysis of the attractor landscapes of an intracellular regulatory network for colorectal cancer
Source: BMC Syst Biol. 2017 Apr 5;11:45. doi: 10.1186/s12918-017-0424-2 (PMC5382366; doi:10.1186/s12918-017-0424-2)
Supplement: Supplementary file 5 — The Matlab® 2014b source codes for mathematical simulations. (ZIP 32 kb) [file 12918_2017_424_MOESM5_ESM.zip › Qualitative individual input-output relationships simulation codes/Main.m]

clear; close all; clc;

%% Load model file
load('Network_weight_data_Colon_Normal_Edited');
node_names = {'KRAS', 'cMyc', 'APC', 'p53', 'EGF', 'Wnt', 'DNAdamage', 'ATM', 'ARF', 'RAF', 'MEK', 'PAK', 'PP2A', 'ERK', 'BRCA1', 'Akt', 'betaCatenin', 'Rb', 'MDM2', 'Bcl2', 'E2F1', 'BAX', 'IkappaB', 'NFkappaB', 'PTEN', 'MMP', 'GSK3beta', 'Snail', 'SLUG', 'Ecadherin', 'CyclinE', 'CyclinD', 'p21', 'Caspase3'};

node_map = containers.Map( node_names, 1:length(node_names) );

% Generate initial state ( row vector )
initial_state = zeros( size( node_names ) );

% Set options for individual input-output relationship simulation
sim_options.simulation_time = 1000; % total simulation time
sim_options.transient_time = 700; % transient time
constraints = struct( ...
    'index', {5}, ... % node
    'range', {[0,100]} ... % ranged constraint of each node
);
sim_options.constraints = constraints;
sim_options.constraints_num = 100; % number of different constraints

%% Start simulation
    % Set simulation option
    simulation_time = sim_options.simulation_time;
    transient_time = sim_options.transient_time;
    indices = [sim_options.constraints.index];
    constraints_num = sim_options.constraints_num;
    [rand_constraints, rand_constraint_seqs] = processOption( sim_options );

    result = nan( constraints_num, length( initial_state ) );
% Run simulation with the options
for i = 1 : constraints_num
    input_seqs = squeeze( rand_constraint_seqs( :, i, : ) );

    trajectory = nan( simulation_time, length( initial_state ) );

    current_state = initial_state;
    for j = 1 : simulation_time
        if size(input_seqs,2)==1
            current_state( indices ) = input_seqs( j );
        else
            current_state( indices ) = input_seqs( :, j );
        end;
        weight_sum = transpose(Relation * transpose(current_state)+Basal_level(:,1)); 
        updated_state = current_state;
        updated_state(weight_sum>0)=1;
        updated_state(weight_sum<0)=0;
        if size(input_seqs,2)==1
            updated_state( indices ) = input_seqs( j );
        else
            updated_state( indices ) = input_seqs( :, j );
        end;
        trajectory( j, : ) = updated_state;
        current_state = updated_state;
    end;

    result( i, : ) = sum( trajectory( transient_time+1 : end, : ) ) / (simulation_time-transient_time);
end;

X_index = 5; % Change X_index
layout = [3, 7];
num_plot = layout(1)*layout(2);
num_fig = ceil( length( node_names ) / num_plot );
node_counter = 1;

for i = 1 : num_fig
    figure( i );
    plot_counter = 1;
    for j = 1 : num_plot
        subplot( 3, 7, plot_counter );
        plot( result(:,X_index), result(:,node_counter), 'o' );
        title( strrep( node_names( node_counter ), '_', '\_' ) );
        xlim( [0, 1] ); ylim( [0, 1] );

        plot_counter = plot_counter + 1;

        node_counter = node_counter + 1;
        if( node_counter > length( node_names ) )
            break;
        end;

        if( plot_counter > num_plot )
            break;
        end;
    end;
end;
