# Supplementary material for: Quantitative evaluation and reversion analysis of the attractor landscapes of an intracellular regulatory network for colorectal cancer
Source: BMC Syst Biol. 2017 Apr 5;11:45. doi: 10.1186/s12918-017-0424-2 (PMC5382366; doi:10.1186/s12918-017-0424-2)
Supplement: Supplementary file 5 — The Matlab® 2014b source codes for mathematical simulations. (ZIP 32 kb) [file 12918_2017_424_MOESM5_ESM.zip › Qualitative individual input-output relationships simulation codes/bool_sim_helikar.m]

function [ increasing_input_steps, results ] = bool_sim_helikar( weight, basal, basal_input_levels, increasing_input_idx, increasing_input_step_num, rand_init_num )

    basal_inputs = zeros( length( basal_input_levels ), 1000 );
    for i = 1 : length( basal_input_levels )
        
        for j = 1 : 10
            temp = zeros( 1, 100 );

            if basal_input_levels( i ) > 0
                temp( 1 : basal_input_levels( i )*100 ) = 1;
            end;

            idx = randperm( length( temp ) );
            basal_inputs( i, (j-1)*100+1 : j*100 ) = temp( idx );
        end;
    end;

    increasing_input_steps = linspace( 1, 100, increasing_input_step_num );
    increasing_input_steps = [ 0, increasing_input_steps ];


    % input_step-by-random_init
    results = cell( length( increasing_input_steps ), rand_init_num );

    for i_input = 1 : length( increasing_input_steps )

%         % Generate input train
%         input_step = increasing_input_steps( i_input );
%         
%         inputs_train_sim = basal_inputs;
%         for jj = 1 : 10
%             temp = zeros( 1, 100 );
%             if input_step > 0
%                 temp( 1, 1:input_step ) = 1;
%             end;
%             idx = randperm( length( temp ) );
%             inputs_train_sim( increasing_input_idx, (jj-1)*100+1 : jj*100 ) = temp( idx );
%         end;

        % Generate random initial states
        random_initials = zeros( rand_init_num, 52 );
        random_initials_temp = rand( rand_init_num, 52 - 3 - 3 );
        random_initials_temp( random_initials_temp >= 0.5 ) = 1;
        random_initials_temp( random_initials_temp < 0.5 ) = 0;
        random_initials( :, 3+1 : end-3 ) = random_initials_temp;


        for i_rand = 1 : rand_init_num


            % Generate input train
            input_step = increasing_input_steps( i_input );

            inputs_train_sim = basal_inputs;
            for jj = 1 : 10
                temp = zeros( 1, 100 );
                if input_step > 0
                    temp( 1, 1:input_step ) = 1;
                end;
                idx = randperm( length( temp ) );
                inputs_train_sim( increasing_input_idx, (jj-1)*100+1 : jj*100 ) = temp( idx );
            end;


            current_state = random_initials( i_rand, : )';


            % node_num-by-train_num
            trajectory = zeros( length( current_state ), size( inputs_train_sim, 2 ) );
            trajectory( :, 1 ) = current_state;

            counter = 1;
            for in_idx = 1 : size( inputs_train_sim, 2 )

                % Set inputs
                inputs = inputs_train_sim( :, in_idx );
                inputs( inputs > 0 ) = 1;
                inputs( inputs <= 0 ) = -1;

                basal_sim = basal;
                basal_sim( 1:length( inputs ) ) = inputs';

                next_state_temp = ( weight * current_state + basal_sim' )';
                next_state = current_state;
                next_state( next_state_temp < 0 ) = 0;
                next_state( next_state_temp > 0 ) = 1;

                current_state = next_state;

                counter = counter + 1;
                trajectory( :, counter ) = current_state;
            end;

            results{ i_input, i_rand } = sum( trajectory( :, end-99: end ), 2 )/100;
        end;
    end;

end
