# Supplementary material for: Quantitative evaluation and reversion analysis of the attractor landscapes of an intracellular regulatory network for colorectal cancer
Source: BMC Syst Biol. 2017 Apr 5;11:45. doi: 10.1186/s12918-017-0424-2 (PMC5382366; doi:10.1186/s12918-017-0424-2)
Supplement: Supplementary file 6 — The molecular profiles of CMS cancer cells, statistical significance analysis of reversion targets, and synergistic effect analysis of every two nodes inhibition. (XLSX 67 kb) [file 12918_2017_424_MOESM6_ESM.xlsx]

## Sheet: CMS Profile
Mutation and CNA profiles of 48 CMS cancer cells.
Mutation profile		KRAS	RAF	PTEN	p53	APC	PIK3CA	TGFβR2		CNA profile		APC	PTEN	SMAD4	c-Myc	IGF2	FGFR1	ERBB2	CCND2	CDK8
CMS1	Ratio	0.35	0.1	0.06	0.51	0.7	0.17	0.13		CMS1	Ratio	0.04	0.03	0.06	0.05	0.01	0.01	0	0.01	0.04
	Mutation existence	X	X	X	X	O	X	X			CNA profile	O	X	X	X	X	X	X	X	X
		O	X	X	O	X	X	O				X	X	X	X	X	O	X	X	X
		X	X	X	O	X	X	X				X	X	O	X	X	X	X	X	X
		X	O	X	O	O	X	X				X	X	X	X	X	X	X	X	X
		X	X	X	X	O	O	X				X	X	X	X	X	X	X	X	X
		X	X	X	O	O	X	X				X	X	X	X	O	X	X	X	X
		O	X	X	X	X	X	O				X	X	X	X	X	X	X	O	X
		X	X	X	X	O	X	X				X	O	X	X	X	X	X	X	X
		O	X	O	X	O	O	X				X	X	X	X	X	X	X	X	X
		X	X	X	O	X	X	X				X	X	O	O	X	X	X	X	X
		O	X	X	X	O	X	X				X	X	X	X	X	X	X	X	O
		X	X	X	O	O	X	X				X	X	X	O	X	X	X	X	X
CMS2	Ratio	0.23	0.42	0.21	0.27	0.4	0.21	0.4		CMS2	Ratio	0.02	0.01	0.05	0.06	0.04	0.07	0.01	0.01	0.05
	Mutation existence	X	X	X	X	O	X	X			CNA profile	X	X	X	X	X	O	X	X	X
		X	O	X	X	X	O	O				X	X	O	X	X	X	X	X	X
		X	X	O	O	X	X	X				X	X	X	X	X	O	X	X	X
		O	O	X	X	X	X	X				X	O	X	X	X	X	X	X	O
		X	O	X	O	O	X	O				X	X	X	X	O	X	X	X	X
		X	X	X	X	X	O	O				O	X	X	X	X	X	X	X	X
		O	X	X	X	X	X	X				X	X	X	O	X	X	X	X	X
		X	O	O	X	O	X	O				X	X	O	X	X	X	X	X	X
		O	X	X	O	X	O	X				X	X	X	X	X	X	X	X	O
		X	O	X	X	O	X	O				X	X	X	X	X	X	O	X	X
		X	X	X	O	X	X	X				X	X	X	O	X	X	X	X	X
		X	X	O	X	O	X	X				X	X	X	X	X	X	X	O	X
CMS3	Ratio	0.28	0.01	0.01	0.62	0.83	0.15	0.05		CMS3	Ratio	0.06	0.11	0.11	0.11	0.03	0.06	0.03	0.03	0.03
	Mutation existence	X	X	X	O	O	X	X			CNA profile	X	X	X	X	O	X	X	X	X
		X	X	X	O	O	O	X				X	X	O	X	X	X	X	X	X
		O	X	X	O	O	X	X				O	X	X	X	X	O	X	X	X
		X	X	X	X	O	O	X				X	X	X	O	X	X	X	X	X
		X	X	O	O	X	X	X				X	X	O	X	X	X	X	X	X
		O	X	X	X	O	X	X				X	X	X	X	X	O	X	X	X
		X	X	X	O	X	X	O				O	X	X	O	X	X	X	X	X
		X	X	X	O	O	X	X				X	O	X	X	X	X	X	X	O
		X	X	X	X	O	X	X				X	O	X	X	X	X	X	X	X
		X	O	X	O	O	X	X				X	X	X	O	X	X	X	X	X
		O	X	X	X	O	X	X				X	X	O	X	X	X	O	X	X
		X	X	X	O	O	X	X				X	O	X	X	X	X	X	O	X
CMS4	Ratio	0.38	0.07	0.04	0.54	0.66	0.16	0.06		CMS4	Ratio	0.03	0.01	0.08	0.04	0	0.05	0.05	0.05	0.09
	Mutation existence	X	X	X	X	X	X	X			CNA profile	X	O	O	X	X	X	X	X	O
		O	X	X	O	O	X	X				O	X	X	X	X	X	X	X	X
		X	X	X	O	O	X	X				X	X	X	X	X	O	X	X	O
		O	X	X	X	X	O	X				X	X	X	X	X	X	X	X	X
		X	X	O	O	O	X	X				X	X	X	X	X	X	X	X	X
		X	X	X	O	X	X	X				X	X	X	X	X	X	O	O	X
		X	X	X	X	O	X	X				X	X	O	X	X	X	X	X	X
		O	X	X	O	O	X	X				X	X	X	X	X	O	X	X	X
		X	O	X	X	O	X	X				X	X	X	X	X	X	X	O	X
		X	X	X	X	O	O	O				X	X	X	X	X	X	X	X	X
		O	X	X	O	O	X	X				X	X	X	O	X	X	X	X	O
		X	X	X	O	X	X	X				X	X	X	X	X	X	O	X	X

## Sheet: CMS result
Node inhibition results of CMS cancer cells.
		Control	KRAS	c-Myc	APC	p53	EGFR	Wnt	DNAdamage	ATM	ARF	RAF	MEK	PAK	PP2A	ERK	BRCA1	Akt	β-catenin	Rb	MDM2	Bcl-2	E2F1	BAX	IκB	NF-κB	PTEN	GSK3β	Snail	SLUG	MMP	E-cadherin	CyclinE	CyclinD	p21	Caspase-3	Avg and StDev of populations except 11 reversion targets
Wild type cancer		4.15659	4.63991	4.13674	4.4161	4.09995	4.20823	4.10743	4.58129	3.99899	6.25677	3.83157	4.09604	4.44182	4.43903	4.45826	4.72384	5.23494	4.46088	6.34716	4.03226	4.96732	8.33577	4.18214	4.17422	4.10917	4.12068	4.67617	4.88757	4.4235	5.29543	4.18772	4.35969	4.99564	4.1322	4.14107
CMS1	CMS1_1	4.45433	5.10749	4.53108	3.82169	4.44793	4.9584	4.41031	4.5377	3.66154	5.62218	3.74507	3.66535	4.52064	4.5573	4.73576	4.27207	5.59819	4.26442	5.50903	4.84989	4.32089	8.64909	3.91647	3.96098	4.38347	3.7506	3.93779	4.63811	4.06576	4.93841	4.56228	3.88452	4.76987	4.0823	4.51377	4.36383
	CMS1_2	4.10088	5.10086	4.49036	4.43863	4.19261	5.27609	4.56299	4.05614	3.84111	5.70028	4.0319	4.55879	4.4662	4.33935	4.22845	4.67209	5.55009	4.54542	6.27006	3.88233	4.32626	8.17283	4.19116	4.45761	4.11143	4.38975	4.87703	4.15196	4.0782	4.93477	4.35912	4.53894	4.73305	4.16887	4.40459
	CMS1_3	4.23627	5.4905	4.36535	5.10313	4.50784	5.39252	5.02895	4.39979	4.62053	5.88988	4.4103	4.52555	4.31099	5.28016	4.53116	4.38154	5.29514	5.01705	6.12564	4.97116	4.34638	9.10189	4.17737	4.57442	4.43118	4.23167	4.74185	4.9828	5.08775	5.26383	4.66197	4.77066	5.31877	5.04179	4.65616
	CMS1_4	4.01342	4.4314	4.25446	4.99623	4.58144	4.33125	4.29899	4.45733	4.21162	6.17377	4.29066	4.63767	4.00521	4.44827	4.01833	4.05342	4.94409	4.68616	6.13575	4.31638	4.5205	8.77028	4.30927	4.02566	4.7391	4.26596	4.39527	4.21674	4.07757	4.59004	4.06629	4.75876	4.59766	4.16369	4.16281
	CMS1_5	4.99338	5.47811	4.42447	4.6514	4.49547	5.49054	4.49527	4.72769	4.35999	6.33797	4.84556	4.98885	4.78884	4.42854	4.27127	4.70442	5.19104	4.4012	5.80008	4.52698	5.00322	8.60265	4.30091	4.57473	4.7345	4.48432	4.84476	5.11439	4.85424	4.49392	4.57009	4.74571	4.28265	4.51261	4.06522
	CMS1_6	4.56616	4.64449	3.99924	4.23975	4.39883	4.41629	4.26143	4.40687	4.6625	5.65255	4.21321	4.46121	4.29536	4.04339	4.48697	4.45055	5.14557	4.53548	6.07371	4.41562	4.24932	8.94622	4.45288	4.41309	4.07853	4.00184	5.04419	4.66388	4.77447	4.83059	4.08507	4.18156	4.50183	4.97181	4.5596
	CMS1_7	4.47744	4.18167	4.61862	4.68665	4.54332	4.64135	4.41721	4.66328	3.82188	6.26027	4.13681	4.4476	4.26932	4.14558	4.01694	4.32978	4.2494	4.00813	5.67854	4.04633	4.79456	9.35314	4.64451	4.17588	4.30306	4.73518	4.19407	3.82294	4.41469	4.52486	4.25027	4.47511	5.04268	4.70602	3.88242	0.349283
	CMS1_8	4.74115	4.21344	4.23711	4.27043	4.53203	4.45718	4.25794	4.07539	4.31378	6.27482	4.59251	4.73591	4.33268	4.33954	4.81678	4.05364	5.0484	4.97924	5.67967	4.75969	4.71008	8.40744	3.97099	4.68398	3.90177	4.48728	3.93064	3.69332	4.01681	5.277	3.76253	4.09614	4.24983	4.82522	4.07245
	CMS1_9	4.78092	4.46977	4.19804	4.83802	4.22531	4.02882	4.71358	3.76349	3.89109	6.03574	4.1323	4.82226	3.93541	4.56734	4.22335	4.08144	4.35716	4.98504	6.5345	4.48422	4.12279	8.67075	4.62328	4.34377	4.41207	4.0544	4.2534	3.85553	3.79623	4.45908	3.69976	4.7507	4.39951	4.03946	4.63363
	CMS1_10	4.44299	4.52183	3.81211	4.41406	3.96489	4.14267	4.60981	3.88215	4.10794	5.93666	4.65299	4.59533	3.80738	4.57002	4.42295	4.73725	4.74724	4.47131	5.86931	4.3953	4.15336	8.47445	4.12072	4.34734	3.97403	4.25896	3.8907	4.49564	4.5604	5.09195	3.85618	4.79229	4.2518	4.12133	4.75618
	CMS1_11	4.66435	5.57036	4.21583	4.00159	4.23689	4.12219	4.20537	4.12472	3.9107	5.74541	4.05191	4.59701	3.73609	4.01006	4.13357	4.24576	5.60068	4.53284	5.41253	4.03455	4.36385	8.79121	4.51002	3.96488	4.73548	4.48849	4.15337	4.59768	4.66387	4.32085	3.87098	4.03862	4.68701	4.54797	3.90726
	CMS1_12	4.4608	5.06373	4.19107	4.4057	4.79381	4.10362	3.82135	4.55037	3.88698	5.21178	3.90875	4.44746	4.24584	3.9965	4.20427	4.31684	4.75685	3.91576	5.54647	3.87464	4.1419	8.7913	3.69387	4.21564	4.661	4.07388	4.01976	3.83139	4.41738	5.00377	3.76253	4.13493	4.83604	3.91662	4.43105
	Mean	4.49434	4.85614	4.27814	4.48894	4.41003	4.61341	4.4236	4.30374	4.10747	5.90344	4.251	4.54025	4.22616	4.39384	4.34082	4.35823	5.04032	4.5285	5.88627	4.37976	4.42109	8.7276	4.24262	4.3115	4.37213	4.26853	4.3569	4.3387	4.40061	4.81076	4.12559	4.43066	4.63923	4.42481	4.3371
	p-value	0.354329	0.079345	0.596892	0.360097	0.447382	0.237441	0.432061	0.56829	0.76851	5.21806e-06	0.626665	0.306745	0.653258	0.465765	0.526262	0.50639	0.0263843	0.318652	6.53949e-06	0.48181	0.434886	0	0.63571	0.559547	0.490514	0.607513	0.50791	0.528677	0.458062	0.100349	0.752405	0.424127	0.215211	0.430701	0.530503
CMS2	CMS2_1	4.47392	4.79562	4.4904	4.08653	3.79133	3.96831	3.78492	4.16577	4.02482	5.60382	4.33459	3.71962	4.45924	3.82975	4.60261	3.99288	4.62785	4.01012	5.8989	3.75514	4.06562	8.56096	4.00672	4.10336	4.03987	3.6744	4.57605	4.19479	3.4272	4.77197	3.49976	3.77574	4.48859	3.89541	4.64616	4.19367
	CMS2_2	4.40047	4.75421	3.60617	4.13436	4.35083	4.16596	3.74115	3.65607	3.5909	5.97899	4.47785	3.79898	4.39701	4.353	3.74669	4.40764	4.44251	3.89523	5.64725	4.0488	4.41233	8.26886	4.41985	4.10421	4.37668	4.19078	4.2458	3.55462	4.01203	4.17077	3.65618	4.41499	4.62789	4.41774	4.33514
	CMS2_3	3.89999	4.17035	3.73058	3.71145	3.73058	3.71145	4.57998	3.67896	3.78146	5.9439	4.63806	4.03273	4.32421	4.03727	4.05221	4.03704	4.74069	4.65406	5.98176	3.97674	4.19221	8.86867	3.96887	3.99048	4.13802	4.19892	4.60285	4.12282	3.86401	4.16157	3.67098	4.06145	4.75441	4.40906	3.6667
	CMS2_4	4.30732	4.23516	3.50146	4.44586	4.35345	4.46854	4.56411	3.74041	3.69109	6.01385	4.36207	3.87616	3.88364	4.67719	3.89575	3.85288	4.57536	4.53854	5.55524	4.5937	4.47644	8.20349	4.31219	4.32822	4.74565	3.9187	4.77595	4.10522	4.08593	4.12056	4.32795	4.25269	4.89514	3.91243	4.11016
	CMS2_5	4.4673	4.86447	3.60665	3.93443	4.61237	4.61549	4.43786	3.87506	3.90794	5.77611	4.11021	3.45878	3.82877	4.35255	4.45779	4.37722	4.81175	4.43967	5.99564	3.97168	4.12543	8.47216	3.7742	3.75841	3.99702	4.35725	3.90005	3.94032	3.78358	4.03569	4.017	4.49675	4.38733	4.18372	4.17286
	CMS2_6	3.85617	4.84898	4.34924	4.60508	4.05316	4.44414	4.00027	4.39486	3.7107	5.63643	4.0003	4.29453	4.4644	4.016	4.51858	3.91928	5.07772	4.09771	5.90789	4.32706	4.37757	8.46686	4.25745	4.1295	4.1198	3.83826	4.04825	4.22559	4.60691	4.91314	3.80157	3.8546	4.06512	4.43758	4.41692
	CMS2_7	4.28402	4.56991	4.04128	4.39236	4.61533	4.36655	4.83819	3.88808	3.68698	6.07687	4.08919	4.50094	4.12456	5.05071	4.82216	4.93224	4.6521	4.35251	5.57958	4.31118	4.11974	9.33903	4.6334	4.59375	4.70269	3.81532	4.79934	4.22573	4.92596	4.52352	4.63823	4.16131	4.27979	4.24934	4.4813	0.328947
	CMS2_8	4.16467	4.81933	4.35684	4.03263	4.4235	4.38054	4.37068	4.14731	3.73897	5.81084	4.63443	4.31316	4.36725	4.48969	4.74776	3.96923	4.19708	4.26796	5.8811	4.36073	4.99792	8.97538	4.42365	4.47554	3.81803	4.64356	3.93137	4.51359	3.70595	4.64432	4.00732	4.71147	4.21103	3.8714	3.99681
	CMS2_9	4.51553	5.12692	4.53978	3.9553	4.56247	4.76264	4.18826	4.11206	4.31854	5.61092	4.25074	4.67757	4.39556	4.03217	4.44291	4.58883	4.94262	4.2227	5.80468	4.49717	4.21497	8.26799	4.51371	4.65596	4.41612	4.59324	4.71891	4.04269	4.22818	5.0202	3.75629	4.72225	4.74609	4.86506	3.84731
	CMS2_10	4.07772	4.33366	3.67296	4.20088	3.90557	4.59601	3.96986	4.41518	3.76482	5.8606	3.59223	4.32166	4.2185	3.94421	3.95499	4.36341	5.04234	4.40238	6.13091	4.06867	4.15297	8.99697	3.76881	4.6255	4.36702	4.09432	3.99233	3.95895	4.38788	4.1899	3.51933	4.06302	4.33101	4.03299	4.1021
	CMS2_11	4.00738	4.44455	3.87138	4.31729	4.02848	4.29399	4.59211	3.89495	3.63697	5.39397	4.62376	4.35097	4.2969	4.48801	4.31872	4.08052	4.82322	4.43944	5.74925	4.69707	4.10964	8.84761	4.65268	4.08481	4.57002	4.59885	4.4047	4.06286	4.04053	4.42711	3.67273	4.12829	4.49951	4.71046	4.20656
	CMS2_12	4.43203	4.12009	4.15902	3.90822	4.11397	3.81427	4.26836	4.00521	4.37299	5.64548	3.84053	4.07561	4.55932	4.25758	4.16493	3.96089	4.15351	4.24785	5.69755	4.05726	4.0359	8.23745	3.82879	4.6514	4.0927	4.59284	4.30215	4.29527	3.99206	4.7161	3.80943	4.34039	4.02939	4.56499	3.68857
	Mean	4.24054	4.59027	3.99381	4.1437	4.21175	4.29899	4.27798	3.99783	3.85218	5.77932	4.24616	4.11839	4.27661	4.29401	4.31043	4.20684	4.6739	4.29735	5.81915	4.2221	4.27339	8.62545	4.21336	4.29176	4.28197	4.2097	4.35815	4.10354	4.08835	4.47457	3.86473	4.24858	4.44294	4.29585	4.13922
	p-value	0.443344	0.113973	0.728263	0.560371	0.47808	0.374416	0.39886	0.724201	0.850394	7.16445e-07	0.436606	0.590504	0.400462	0.38017	0.361317	0.484032	0.0721597	0.376311	3.87695e-07	0.465562	0.404249	0	0.476131	0.382775	0.394185	0.480564	0.308534	0.607958	0.625581	0.196569	0.84134	0.433713	0.224288	0.378044	0.565739
CMS3	CMS3_1	3.64947	3.55307	4.31448	3.70075	4.34717	3.48923	4.04427	3.96917	3.60451	5.02725	4.32805	3.64202	3.40481	3.56417	3.55232	3.75401	4.30874	4.38331	5.27096	4.06718	4.11846	7.98173	4.35041	3.55155	3.54453	4.07695	4.01151	3.25293	3.49533	4.37313	3.71659	3.52303	4.20405	3.80028	3.86164	3.92807
	CMS3_2	4.13637	4.19572	3.28906	3.20912	3.40654	4.24773	3.37456	3.53282	4.01768	4.9344	3.46708	3.91689	3.87533	4.11985	3.47832	3.75204	4.60346	4.06991	5.58627	3.81592	4.16445	8.38288	4.04794	3.76236	3.36476	3.63494	3.65123	3.82592	3.72551	4.2951	3.78138	3.92218	4.25917	3.86262	3.95297
	CMS3_3	4.01214	5.11966	3.53535	3.92498	4.14499	3.55783	4.17776	4.0952	3.83719	4.63085	4.01561	3.42774	3.50871	4.17859	3.54219	3.59979	5.10902	3.57146	5.80232	3.99523	3.43322	8.30182	3.78007	4.02222	3.6866	3.51211	3.86618	3.76126	4.19103	3.85238	3.10401	4.12999	4.25431	3.53546	3.90921
	CMS3_4	3.36816	4.48689	3.89573	3.50982	4.18884	3.67648	3.45379	3.17596	4.0254	4.72813	3.69027	3.23827	3.42581	3.67755	3.47305	3.8621	4.44871	3.64313	5.66196	3.55577	3.66903	7.83803	4.16642	3.6256	4.2627	3.21177	3.23828	3.41672	3.68147	3.93301	3.12448	4.09787	3.36863	4.00417	3.78775
	CMS3_5	3.67865	4.01698	3.79553	4.01371	3.88175	4.14796	3.96303	3.27902	3.16193	5.73992	3.7929	3.80609	3.74743	3.65893	3.44378	3.48423	3.80539	3.8297	5.48717	4.3584	4.06008	8.70152	3.37492	3.88122	3.69267	4.30227	3.58223	3.91171	3.57493	3.8394	3.96525	3.6885	3.96413	3.56882	3.4585
	CMS3_6	4.07859	4.15417	4.14516	3.3854	4.32448	4.11956	3.60561	4.07003	3.32033	5.61957	4.30116	4.0361	3.87375	4.13921	4.16609	3.92107	4.44816	4.32441	5.84026	4.11402	3.75781	8.7323	3.95047	4.30284	4.29843	4.17738	3.95335	3.96634	3.6566	3.99993	4.11168	4.36052	4.19452	3.95077	4.14652
	CMS3_7	4.05713	3.83892	4.25463	3.50844	4.15528	4.25479	4.0347	3.75019	3.44786	4.97191	3.8001	3.5203	3.86857	4.234	3.57784	4.19967	4.10557	3.63787	5.40652	4.23925	3.954	8.28431	3.66841	4.13555	4.03265	4.1003	3.73912	3.5805	3.69436	4.18904	3.21655	3.80519	3.75962	3.59461	3.47813	0.382528
	CMS3_8	3.92362	4.57834	3.79017	4.49625	3.28584	4.42785	4.60256	3.53389	4.11584	4.69276	3.7305	3.60479	3.77546	4.15813	3.93436	4.18515	5.00602	4.28123	4.51452	4.59543	4.31044	7.38283	3.48654	3.97596	4.55246	3.84067	4.21934	4.16183	4.00859	3.69358	4.17106	4.23286	4.29141	4.43158	3.61575
	CMS3_9	4.15311	5.35853	3.48881	3.75412	3.88854	4.4782	3.63876	3.50626	3.4844	3.88249	3.11318	3.81049	4.26893	3.87686	4.15049	3.85088	5.30083	3.38262	4.21541	3.73217	3.68206	6.75857	4.16047	3.23276	4.09686	3.72996	3.97134	3.55302	3.53589	3.72851	4.03646	4.07179	3.81314	3.92444	3.94187
	CMS3_10	4.37133	4.68231	4.1393	4.58543	3.76445	4.47222	4.35326	4.17893	4.18725	4.6559	3.76854	4.15915	4.57297	3.96007	4.18145	3.5478	5.46282	4.44087	5.02247	4.12948	4.34534	6.54305	4.46992	4.0874	3.93103	3.7161	3.95221	4.09341	4.64878	4.03735	4.69032	4.17944	4.72375	4.7587	4.07465
	CMS3_11	4.62795	5.13672	4.32966	4.93594	3.72836	5.0421	4.06347	3.93643	3.90302	4.58582	3.92917	3.9107	4.79516	4.45358	4.2158	4.75347	4.81435	4.74466	4.43177	4.11801	4.31868	6.9204	4.33073	4.02019	4.96505	4.24857	4.55457	4.86655	4.69561	5.03578	4.40169	4.92131	5.0744	4.2777	4.59088
	CMS3_12	3.71339	4.71459	3.96821	4.60089	3.76182	3.7463	4.12564	3.67242	3.11864	3.99798	4.26703	4.07228	4.08133	4.16223	4.05814	3.96356	4.21079	4.67801	4.16841	4.46527	4.06413	7.30906	3.46071	3.56647	3.80884	4.01342	4.34307	3.82946	3.81093	4.11609	4.00738	3.70805	4.5093	4.0071	3.73975
	Mean	3.98083	4.48632	3.91217	3.96874	3.9065	4.13835	3.95312	3.72502	3.68534	4.78892	3.8503	3.76207	3.93319	4.01526	3.81449	3.90615	4.63532	4.08227	5.11734	4.09884	3.98981	7.76137	3.93725	3.84701	4.01971	3.88037	3.92354	3.85164	3.89325	4.09111	3.86057	4.05339	4.20137	3.97636	3.8798
	p-value	0.445154	0.0722303	0.516573	0.457668	0.52248	0.291256	0.473899	0.702221	0.737138	0.0122115	0.580555	0.667841	0.494663	0.409847	0.616741	0.522852	0.0322372	0.343438	0.000938718	0.327643	0.435892	0	0.490428	0.583911	0.405331	0.54962	0.50473	0.579184	0.536262	0.334978	0.570033	0.3716	0.237474	0.449777	0.550208
CMS4	CMS4_1	4.00374	4.28302	3.07518	3.92125	3.15094	4.07096	4.10912	4.16504	3.91455	4.55829	3.45143	3.24986	3.97878	3.90707	3.50872	4.08561	4.41547	3.73551	4.2464	3.48863	3.99438	6.02631	4.00617	4.24785	4.02619	4.14746	4.05048	4.01115	3.7969	3.73344	4.37768	3.9762	3.89152	3.94121	3.2585	3.36036
	CMS4_2	3.48812	4.0613	3.627	4.18367	3.07769	4.20113	3.41974	3.01276	3.68839	3.80936	3.36377	3.93282	3.23301	3.64125	3.26229	4.04739	4.24543	4.05784	4.22616	3.36686	4.07363	6.11931	2.95623	3.35108	3.6017	3.07466	4.10054	3.39318	3.63138	3.34728	3.48763	3.74319	4.30166	4.14073	3.20658
	CMS4_3	3.05681	3.77155	2.96549	3.13406	3.49832	3.19465	3.38728	3.36739	3.2954	3.06386	3.28431	3.15041	3.58461	3.31984	3.14193	3.34547	4.04376	3.75453	3.41426	2.78886	4.02076	6.02552	2.83355	2.81339	3.06707	3.4456	3.62503	3.37322	3.39252	3.54689	2.78078	3.56845	4.04557	3.09209	3.49041
	CMS4_4	3.53958	3.38082	3.01463	3.4043	3.23534	3.46499	2.86527	2.7567	2.98634	3.93511	3.49546	2.78029	3.47841	3.05165	3.08782	2.80713	3.30311	3.06341	3.36983	3.42568	3.86955	6.66042	3.59997	3.14904	3.56827	3.58921	2.74576	2.96065	3.28896	2.96089	3.08178	3.09526	4.12358	2.87828	3.23462
	CMS4_5	3.53217	3.36116	2.63267	3.31952	2.97854	3.69735	3.6665	2.9527	3.09703	3.34191	3.5061	3.1673	2.98502	2.82425	3.71236	2.87565	3.1701	3.45385	3.32094	3.24371	3.3389	6.23724	3.05857	3.2587	3.4616	2.9079	2.78783	3.07817	3.2263	3.06634	3.49039	3.3955	3.27817	3.69328	3.01646
	CMS4_6	3.3127	4.03943	3.02356	3.31842	3.48316	3.07533	3.73216	2.82662	2.73073	3.17411	2.91168	3.40103	3.18168	3.6579	3.12236	2.97515	4.40659	3.32679	3.23161	3.49844	3.51339	6.12073	3.70785	3.59591	3.02977	3.60823	3.32266	3.45193	3.51175	3.60283	3.53548	3.40131	3.63744	3.48312	3.48721
	CMS4_7	3.43243	5.04382	2.79177	3.05961	3.15552	2.98007	3.42744	2.90092	2.63774	3.31811	2.88727	2.89794	3.58452	3.65927	3.15532	3.44078	4.46483	3.58953	3.30106	4.13766	3.73562	6.37356	2.77845	3.08655	3.71199	2.65994	3.74883	3.17313	2.9192	3.21949	3.67297	3.29735	3.6952	2.81529	3.20357	0.377447
	CMS4_8	3.05094	4.00215	3.37748	3.60333	2.70874	2.7787	3.36276	2.73537	3.10372	3.41722	3.19501	2.9933	2.94908	3.02143	2.95527	3.59398	4.37617	3.46956	3.4456	3.93129	3.17364	6.58756	3.11864	3.03725	3.55931	3.50733	3.13181	3.60441	3.2316	3.10964	3.24754	3.10797	3.63355	2.9402	2.98644
	CMS4_9	3.51123	3.69268	3.35421	2.66296	3.25529	3.21712	3.27878	2.70056	2.73194	3.59365	3.37562	3.31131	3.1635	3.08593	3.17049	2.68879	4.02363	3.26273	3.85093	3.0242	3.561	5.74061	2.83263	3.42574	3.3417	2.68167	2.92852	2.62008	2.83892	2.71746	2.60933	3.14778	3.5597	2.67967	2.56688
	CMS4_10	3.8567	3.1155	3.14617	3.84436	2.88638	3.21308	3.82323	3.68277	3.71625	3.48461	3.50154	3.19495	3.15541	2.89477	3.30942	3.86892	3.67291	3.95528	3.26454	3.7491	3.39606	5.89403	3.90677	3.51766	3.19337	3.59023	3.87997	3.85684	3.08303	4.13537	2.85294	3.30003	3.19301	3.24695	3.5665
	CMS4_11	3.02532	3.58263	3.46675	3.06258	3.30623	3.40499	2.92256	3.33023	3.4445	4.04274	3.34144	3.80678	2.89103	3.23346	3.30186	3.57774	3.05637	3.72484	3.76605	3.32052	2.84596	6.42466	3.09643	3.36936	3.16347	2.83558	3.47854	3.65337	3.815	4.38675	2.65276	3.62562	2.98912	3.73464	3.63852
	CMS4_12	3.03385	2.82459	3.7229	2.87121	3.47806	3.79202	3.57172	3.42987	3.48136	3.77955	2.9818	3.8751	2.97962	3.38082	3.29878	3.45739	3.56216	3.57876	4.08884	3.65319	2.957	6.60082	3.47727	3.18986	3.73353	3.04108	3.48049	3.57765	3.3801	4.2444	3.21846	3.28367	3.66933	3.34187	3.33208
	Mean	3.40363	3.76322	3.18315	3.36544	3.18452	3.4242	3.46388	3.15508	3.23566	3.62654	3.27462	3.31342	3.26372	3.30647	3.25222	3.397	3.89504	3.58105	3.62719	3.46901	3.53999	6.23423	3.28104	3.33687	3.45483	3.25741	3.44004	3.39615	3.34297	3.5059	3.25064	3.41186	3.66815	3.33228	3.24898
	p-value	0.454361	0.142909	0.68064	0.494629	0.679345	0.432843	0.391938	0.706732	0.629437	0.240334	0.589847	0.54948	0.601034	0.556763	0.612755	0.461329	0.078302	0.279374	0.239806	0.386723	0.317068	1.33227e-14	0.583218	0.524814	0.40118	0.607479	0.416403	0.462227	0.518369	0.349897	0.61435	0.445732	0.207403	0.529652	0.616034

## Sheet: Synergy result
Synergistic pairs analysis of every 34 node.
KRAS	0	0	0	0	0	0	0	0	0	0	0	0	0	0	0	0	0	0	0	0	0	0	0	0	0	0	0	0	0	0	0	0	0	0
c-Myc	1.10621	0	0	0	0	0	0	0	0	0	0	0	0	0	0	0	0	0	0	0	0	0	0	0	0	0	0	0	0	0	0	0	0	0
APC	0.00232	2.83173	0	0	0	0	0	0	0	0	0	0	0	0	0	0	0	0	0	0	0	0	0	0	0	0	0	0	0	0	0	0	0	0
p53	-0.54771	3.72038	4.51551	0	0	0	0	0	0	0	0	0	0	0	0	0	0	0	0	0	0	0	0	0	0	0	0	0	0	0	0	0	0	0
EGFR	-0.81281	6.7335	5.56721	5.08356	0	0	0	0	0	0	0	0	0	0	0	0	0	0	0	0	0	0	0	0	0	0	0	0	0	0	0	0	0	0
Wnt	0.04715	7.03297	5.17031	4.74212	5.63094	0	0	0	0	0	0	0	0	0	0	0	0	0	0	0	0	0	0	0	0	0	0	0	0	0	0	0	0	0
DNAdamage	-2.99114	3.74018	2.57121	2.52121	-3.32359	-0.37306	0	0	0	0	0	0	0	0	0	0	0	0	0	0	0	0	0	0	0	0	0	0	0	0	0	0	0	0
ATM	-0.03872	6.6936	2.81875	5.97214	5.02302	5.07935	6.51949	0	0	0	0	0	0	0	0	0	0	0	0	0	0	0	0	0	0	0	0	0	0	0	0	0	0	0
ARF	-3.02589	3.71647	2.54734	2.49794	-6.45298	-3.87964	-10.685	-4.22592	0	0	0	0	0	0	0	0	0	0	0	0	0	0	0	0	0	0	0	0	0	0	0	0	0	0
RAF	-7.52602	-4.65563	-4.76981	-5.87474	-1.17157	-1.08424	-4.18461	-1.42631	-4.08528	0	0	0	0	0	0	0	0	0	0	0	0	0	0	0	0	0	0	0	0	0	0	0	0	0
MEK	-10.1191	6.62864	-1.29708	-5.91288	-1.23366	-0.4939	-2.99384	-5.57009	-5.02926	-0.54705	0	0	0	0	0	0	0	0	0	0	0	0	0	0	0	0	0	0	0	0	0	0	0	0
PAK	-6.92543	0.13867	-1.70283	-2.18181	2.83558	-1.10817	-2.7814	2.38311	-3.23606	-5.48045	0.02877	0	0	0	0	0	0	0	0	0	0	0	0	0	0	0	0	0	0	0	0	0	0	0
PP2A	5.14323	1.48719	3.40883	0.41276	3.43163	0.48447	-2.52426	0.35624	-3.01205	0.50344	0.41367	6.01318	0	0	0	0	0	0	0	0	0	0	0	0	0	0	0	0	0	0	0	0	0	0
ERK	-5.71157	4.0671	-0.10354	-0.09977	-0.02707	-5.8903	-3.08976	-0.10866	-3.50069	-0.07277	-1.08231	-1.03456	4.31377	0	0	0	0	0	0	0	0	0	0	0	0	0	0	0	0	0	0	0	0	0
BRCA1	-5.61669	4.16181	-0.02781	0.64193	-5.89674	0.08379	-2.97482	-0.02212	-2.99869	0.01299	-0.02344	0.07093	0.41972	-0.52157	0	0	0	0	0	0	0	0	0	0	0	0	0	0	0	0	0	0	0	0
Akt	3.4623	-4.35224	0.50311	-5.55833	-5.52475	-5.4685	-8.48135	-11.5473	-14.5219	-5.5829	-5.53417	-5.95252	5.12377	-6.58382	-6.55713	0	0	0	0	0	0	0	0	0	0	0	0	0	0	0	0	0	0	0
β-catenin	-1.4837	1.24794	0.09565	0.06433	0.77879	-5.82976	-3.0105	2.99774	-2.92168	3.05194	0.02018	0.10506	0.4436	-0.45564	0.09506	-5.48966	0	0	0	0	0	0	0	0	0	0	0	0	0	0	0	0	0	0
Rb	-3.47237	-1.86633	0.00127	-3.05471	-2.9529	-2.87989	-11.8454	-3.06635	-5.98335	-3.40681	-3.03286	-3.93449	-3.54508	0.91031	-3.03988	-5.53638	-2.93342	0	0	0	0	0	0	0	0	0	0	0	0	0	0	0	0	0
MDM2	-4.82441	-4.67866	2.91356	0.00819	2.96856	0.02398	-3.01738	-0.10585	-3.4183	-0.00281	0.00562	5.66534	0.33754	2.83775	-0.10178	-5.58067	0.11881	-8.89256	0	0	0	0	0	0	0	0	0	0	0	0	0	0	0	0
Bcl-2	-5.69093	1.09361	-0.45964	-0.08455	-0.9965	-0.94607	0.89305	-0.15417	-0.04737	-0.09566	0.58959	-5.93696	0.42508	2.90064	2.93493	-2.57037	2.98438	-0.24428	3.06039	0	0	0	0	0	0	0	0	0	0	0	0	0	0	0
E2F1	-5.57736	6.69699	-0.07846	2.90531	-0.06406	3.01684	-2.98321	-0.04605	-3.10453	-0.03144	1.51875	2.96457	8.69223	1.88034	6.89197	-2.6506	3.02896	-3.02071	3.33516	-0.20047	0	0	0	0	0	0	0	0	0	0	0	0	0	0
BAX	0.35025	7.08129	5.94352	5.84084	5.44458	6.02959	2.91606	11.9023	2.90411	5.89675	5.86512	5.96045	0.35112	-0.14781	5.82312	0.36275	5.49737	2.89878	4.94575	4.87152	9.83951	0	0	0	0	0	0	0	0	0	0	0	0	0
IκB	-5.49886	1.24938	0.10895	0.72321	-5.89265	3.12021	0.11311	2.99734	-0.1909	3.13314	0.03356	5.63321	0.45875	-0.0245	0.02474	-2.50389	-3.04842	-2.89444	0.06765	0.05197	1.40734	8.93846	0	0	0	0	0	0	0	0	0	0	0	0
NF-κB	-6.52195	3.18557	6.97945	2.92953	3.00874	0.07386	0.36867	-0.16425	-2.99457	-0.04702	-0.47932	0.08102	0.43253	5.48312	-0.0876	-2.59815	0.018	-2.96429	0.05336	-5.91107	-0.10758	5.87737	-0.38239	0	0	0	0	0	0	0	0	0	0	0
PTEN	-5.14887	0.62303	-0.5575	4.34333	0.39227	3.50173	-2.56248	1.10134	-8.4627	0.36575	0.00907	0.49262	0.89527	5.55032	0.37187	-2.13431	0.47395	-2.49972	0.51347	-5.43804	0.3158	6.36477	0.07808	0.42335	0	0	0	0	0	0	0	0	0	0
GSK3β	-6.44464	0.25524	3.97189	-0.07803	3.07546	0.13168	-2.22571	-5.84683	-3.42842	-0.04769	-0.02046	5.57589	0.35061	2.89414	-0.06332	-5.55267	0.08933	-8.86612	-0.02587	-0.03524	-0.4706	5.84851	-0.95388	-1.01441	4.39776	0	0	0	0	0	0	0	0	0
Snail	-4.61044	5.14773	0.95534	1.62386	-4.91531	0.70854	-2.44142	6.98092	-2.46641	3.72899	0.50968	0.60381	1.4396	-5.06141	0.48776	-5.01113	0.59269	-2.45394	-0.42961	-0.48424	4.50043	6.4158	3.82377	0.534	2.07718	-4.97365	0	0	0	0	0	0	0	0
SLUG	-4.48722	7.35713	0.97452	3.99932	1.04324	1.1549	-1.89067	-4.81751	-2.07613	1.11927	0.59643	1.05447	0.57224	0.02883	4.90099	-4.64158	4.13271	-1.88582	1.8024	-4.83219	6.9731	6.89204	1.05043	0.98676	1.4544	-4.89565	-3.9317	0	0	0	0	0	0	0
MMP	-9.55285	-2.75031	-4.38942	-4.00301	-4.91524	-4.87885	-2.95934	-4.00656	-6.92072	-3.94222	-3.29291	-9.84155	2.01533	1.51236	1.56217	-3.9804	-4.0255	-4.39285	1.60976	1.56225	1.54432	7.95739	1.13707	1.07554	5.97951	1.57572	2.56273	2.57279	0	0	0	0	0	0
E-cadherin	0.0338	-2.23442	-0.02567	-0.08705	0.00917	0.0667	-8.86853	-0.10939	-3.03006	-0.41246	-0.03195	-0.82043	-0.437	3.86466	-0.08553	-2.5669	0.02294	-2.27861	-5.86008	-0.03107	2.97433	2.74238	0.02533	-0.05209	0.44979	1.41962	3.97728	0.02232	-1.95664	0	0	0	0	0
CyclinE	-1.61728	1.11436	-0.01297	-3.06924	0.35691	-3.0013	-6.00062	-5.82614	-11.8338	-3.09097	-3.0649	-3.41552	-2.60959	-4.07182	-4.03445	-4.63819	-3.01877	-3.00336	-3.01859	-2.3504	-8.86755	2.89008	-8.8524	-3.02154	-2.57351	-3.39164	-2.013	-2.98471	-7.95151	1.00831	0	0	0	0
CyclinD	-5.55482	4.20491	0.03292	0.70524	-5.87373	0.09789	-2.96196	0.01187	-2.96598	0.04418	-0.97719	-0.92546	4.44794	-0.05307	0.0092	-5.52961	0.10533	-2.94656	-5.86841	-5.90111	-5.99406	0.02828	-6.46894	-6.86823	-1.48429	-5.88808	1.01268	-4.89002	-9.77482	-5.85547	-3.01573	0	0	0
p21	-6.73445	0.34817	-1.69283	-1.78569	3.23026	-0.71349	-0.71416	-0.75331	-3.06268	-6.60617	-1.14567	-0.67125	-1.25771	-1.75982	3.23919	-6.30338	2.36327	-3.68857	0.04328	-6.61351	-1.20014	3.76373	-2.08446	2.83111	-0.73895	2.11162	-0.1486	0.96324	-10.6379	-1.64421	-4.74858	3.24537	0	0
Caspase-3	0.28128	10.0671	5.88701	6.53982	0.03825	4.96377	5.87438	4.82716	4.90427	4.88895	5.5814	-0.61379	9.28404	4.78303	7.87894	-0.67729	5.65301	-3.9607	3.14442	12.8395	9.8009	16.4347	4.01949	8.85377	6.26045	6.5751	0.9496	9.87817	5.27234	5.93791	3.57314	-0.003	-0.7998	0
	KRAS	c-Myc	APC	p53	EGFR	Wnt	DNAdamage	ATM	ARF	RAF	MEK	PAK	PP2A	ERK	BRCA1	Akt	β-catenin	Rb	MDM2	Bcl-2	E2F1	BAX	IκB	NF-κB	PTEN	GSK3β	Snail	SLUG	MMP	E-cadherin	CyclinE	CyclinD	p21	Caspase-3
